# Supplementary material for: Infection of Ophiocordyceps sinensis Fungus Causes Dramatic Changes in the Microbiota of Its Thitarodes Host
Source: Front Microbiol. 2020 Dec 3;11:577268. doi: 10.3389/fmicb.2020.577268 (PMC7744566; doi:10.3389/fmicb.2020.577268)
Supplement: Supplementary file 4 [file Table_2.xlsx]

## Sheet: 16S
		Supplementary Table 2. Sequencing summary for bacteria and fungi
Sequencing	Sample ID	Raw total reads	Clean total reads	Clean total tags	Q20(%)	Q30(%)	GC(%)
paired-end	AG1	53000	52892	51154	99.8	99.2	55.3
paired-end	AG2	50000	49862	48077	99.8	99.2	55.3
paired-end	AG3	53000	52906	51174	99.8	99.2	55.2
paired-end	AH1	48000	47869	46180	99.8	99.2	55.3
paired-end	AH2	53000	52869	51012	99.8	99.2	55.3
paired-end	AH3	49000	48885	47156	99.8	99.2	55.3
paired-end	BG1	53000	52923	51133	99.8	99.2	55.2
paired-end	BG2	54000	53908	52120	99.8	99.2	55.1
paired-end	BG3	53000	52879	50884	99.8	99.1	55.1
paired-end	BH1	49000	48892	46832	99.9	99.4	49.5
paired-end	BH2	54000	53915	51337	99.9	99.5	46.1
paired-end	BH3	52000	51919	49804	99.9	99.4	48.9
paired-end	CG1	52000	51929	49828	99.9	99.4	48.8
paired-end	CG2	46000	45926	43994	99.9	99.3	48.2
paired-end	CG3	46000	45900	43911	99.8	99.2	51.5
paired-end	CH1	49000	48911	46776	99.9	99.4	48
paired-end	CH2	48000	47922	45793	99.9	99.5	46.8
paired-end	CH3	47000	46916	44852	99.9	99.4	46.9
paired-end	DT1	47000	46920	44774	99.9	99.4	46.7
paired-end	DT2	53000	52922	50688	99.9	99.5	47.3
paired-end	DT3	52000	51902	49396	99.9	99.4	44
paired-end	ET1	51000	50887	48622	99.8	99.2	47.9
paired-end	ET2	46000	45919	43989	99.8	99.2	50.7
paired-end	ET3	46000	45938	44135	99.8	99.2	48.5
	Total	1204000	1201711	1153621

## Sheet: ITS
Sequencing	Sample ID	Raw total reads	Clean total reads	Clean total tags	Q20(%)	Q30(%)	GC(%)
paired-end	AG1	54000	53508	40975	99.2	96.6	57.6
paired-end	AG2	49000	48498	35849	99.2	96.7	57.6
paired-end	AG3	46000	45586	34749	99.3	96.8	57.3
paired-end	AH1	49000	48508	36851	99.2	96.7	57.6
paired-end	AH2	47000	46564	35597	99.3	96.8	57.6
paired-end	AH3	48000	47530	35373	99.2	96.7	57.6
paired-end	BG1	52000	51536	39563	99.3	96.8	57.8
paired-end	BG2	45000	44839	38335	99.5	97.8	62.8
paired-end	BG3	42414	42077	32623	99.3	97	58.1
paired-end	BH1	54000	53948	48027	99.7	98.4	65.1
paired-end	BH2	54000	53966	48361	99.6	98.3	65.1
paired-end	BH3	52000	51953	47362	99.5	98.2	65.2
paired-end	CG1	49000	48959	43722	99.7	98.4	65.1
paired-end	CG2	51000	50944	45425	99.6	98.3	65.1
paired-end	CG3	54000	53951	48739	99.5	98.1	65.1
paired-end	CH1	48000	47952	43015	99.7	98.4	65.1
paired-end	CH2	48000	47960	42882	99.6	98.3	65.1
paired-end	CH3	53000	52954	47853	99.5	98.1	65.2
paired-end	DT1	46000	45960	41094	99.7	98.4	65.1
paired-end	DT2	47000	46973	42185	99.7	98.3	65.1
paired-end	DT3	48000	47969	43537	99.5	98.1	65.2
paired-end	ET1	47000	46958	41773	99.7	98.4	65.1
paired-end	ET2	54000	53966	48531	99.7	98.3	65.1
paired-end	ET3	51000	50968	46369	99.5	98.1	65
	Total	1188414	1184027	1008790
