# Supplementary material for: Infection of Ophiocordyceps sinensis Fungus Causes Dramatic Changes in the Microbiota of Its Thitarodes Host
Source: Front Microbiol. 2020 Dec 3;11:577268. doi: 10.3389/fmicb.2020.577268 (PMC7744566; doi:10.3389/fmicb.2020.577268)
Supplement: Supplementary file 5 [file Table_3.xlsx]

## Sheet: 16S
						Supplementary Table 3. Bacterial and fungal sequences and annotations of OTUs in all samples
OTU ID	AG	AH	BG	BH	CG	CH	DT	ET	Taxonomy
OTU_5	26	46	68	29	24594	2328	27865	20641	k:Bacteria,p:Proteobacteria,c:Gammaproteobacteria,o:Enterobacteriales,f:Enterobacteriaceae
OTU_4	37	32	40	49	18333	1152	13759	33121	k:Bacteria,p:Proteobacteria,c:Gammaproteobacteria,o:Pseudomonadales,f:Pseudomonadaceae,g:Pseudomonas
OTU_6	13	7	13	5	572	141	5180	20055	k:Bacteria,p:Proteobacteria,c:Gammaproteobacteria,o:Pseudomonadales,f:Pseudomonadaceae,g:Pseudomonas
OTU_531	7	10	11	18	1550	220	9633	6475	k:Bacteria,p:Proteobacteria,c:Gammaproteobacteria,o:Pseudomonadales,f:Pseudomonadaceae,g:Pseudomonas
OTU_7	874	795	3094	1019	730	1060	16	21	k:Bacteria,p:Proteobacteria,c:Gammaproteobacteria,o:Xanthomonadales,f:Xanthomonadaceae,g:Stenotrophomonas,s:Stenotrophomonas_sp._I_64-LFP1A9B2
OTU_8	0	2	0	2	16	3	7	4802	k:Bacteria,p:Bacteroidetes,c:Bacteroidia,o:Sphingobacteriales,f:Sphingobacteriaceae,g:Sphingobacterium,s:Sphingobacterium_sp._SOZ2-4111
OTU_9	367	2	3	4	5	2	13	3502	k:Bacteria,p:Firmicutes,c:Bacilli,o:Lactobacillales,f:Carnobacteriaceae,g:Carnobacterium
OTU_11	318	237	880	957	360	437	4	13	k:Bacteria,p:Bacteroidetes,c:Bacteroidia,o:Flavobacteriales,f:Weeksellaceae,g:Empedobacter
OTU_10	224	418	1029	306	115	250	2	7	k:Bacteria,p:Actinobacteria,c:Actinobacteria,o:Corynebacteriales,f:Nocardiaceae,g:Rhodococcus,s:Rhodococcus_hoagii
OTU_12	167	207	713	626	264	300	9	39	k:Bacteria,p:Proteobacteria,c:Gammaproteobacteria,o:Betaproteobacteriales,f:Burkholderiaceae,g:Delftia
OTU_13	219	279	674	392	134	259	11	5	k:Bacteria,p:Actinobacteria,c:Actinobacteria,o:Corynebacteriales,f:Nocardiaceae,g:Rhodococcus,s:Rhodococcus_degradans
OTU_14	7	13	15	9	23	24	69	1394	k:Bacteria,p:Actinobacteria,c:Actinobacteria,o:Micrococcales,f:Micrococcaceae
OTU_15	98	2	958	79	22	27	21	34	k:Bacteria,p:Proteobacteria,c:Alphaproteobacteria,o:Rhizobiales,f:Rhizobiaceae,g:Bartonella,s:Bartonella_apis
OTU_18	42	2	826	10	2	12	8	184	k:Bacteria,p:Firmicutes,c:Bacilli,o:Lactobacillales,f:Lactobacillaceae,g:Lactobacillus,s:Lactobacillus_sp._Aahmto12
OTU_16	0	0	0	0	6	2	22	694	k:Bacteria,p:Bacteroidetes,c:Bacteroidia,o:Sphingobacteriales,f:Sphingobacteriaceae,g:Pedobacter,s:Pedobacter_sp._Atb1
OTU_17	0	1	1	7	34	11	28	580	k:Bacteria,p:Bacteroidetes,c:Bacteroidia,o:Flavobacteriales,f:Weeksellaceae,g:Chryseobacterium,s:Chryseobacterium_sp._NUG5-1
OTU_20	1	1	0	4	3	2	6	548	k:Bacteria,p:Proteobacteria,c:Alphaproteobacteria,o:Rhizobiales,f:Rhizobiaceae,g:Pseudochrobactrum,s:Pseudochrobactrum_kiredjianiae
OTU_19	0	0	42	0	0	0	336	132	k:Bacteria
OTU_23	43	0	377	24	9	12	3	3	k:Bacteria,p:Proteobacteria,c:Gammaproteobacteria,o:Orbales,f:Orbaceae,g:Gilliamella,s:Gilliamella_apicola
OTU_24	9	2	298	15	3	3	0	20	k:Bacteria,p:Actinobacteria,c:Actinobacteria,o:Bifidobacteriales,f:Bifidobacteriaceae,g:Bifidobacterium,s:Bifidobacterium_sp._H6bp22N
OTU_30	40	1	254	12	6	4	1	19	k:Bacteria,p:Proteobacteria,c:Gammaproteobacteria,o:Betaproteobacteriales,f:Neisseriaceae,g:Snodgrassella
OTU_22	0	3	8	2	11	1	79	196	k:Bacteria,p:Bacteroidetes,c:Bacteroidia,o:Flavobacteriales,f:Flavobacteriaceae,g:Flavobacterium
OTU_25	2	1	21	4	2	0	0	242	k:Bacteria,p:Actinobacteria,c:Actinobacteria,o:Micrococcales,f:Microbacteriaceae,g:Rathayibacter
OTU_38	23	21	88	15	1	8	33	76	k:Bacteria,p:Firmicutes,c:Bacilli,o:Lactobacillales,f:Streptococcaceae,g:Streptococcus
OTU_21	17	11	109	38	30	31	0	0	k:Bacteria,p:Proteobacteria,c:Alphaproteobacteria,o:Caulobacterales,f:Caulobacteraceae,g:Brevundimonas
OTU_763	35	29	70	34	29	32	1	1	k:Bacteria,p:Proteobacteria,c:Alphaproteobacteria,o:Rhizobiales,f:Rhizobiaceae,g:Allorhizobium-Neorhizobium-Pararhizobium-Rhizobium
OTU_48	19	8	90	13	12	14	24	17	k:Bacteria,p:Proteobacteria,c:Gammaproteobacteria,o:Enterobacteriales,f:Enterobacteriaceae
OTU_43	5	0	165	22	1	2	2	0	k:Bacteria,p:Bacteroidetes,c:Bacteroidia,o:Flavobacteriales,f:Weeksellaceae,g:Apibacter,s:Apibacter_sp._wkB309
OTU_35	8	0	21	1	2	0	40	113	k:Bacteria,p:Bacteroidetes,c:Bacteroidia,o:Bacteroidales,f:Bacteroidaceae,g:Bacteroides
OTU_33	6	1	3	0	1	1	38	132	k:Bacteria,p:Bacteroidetes,c:Bacteroidia,o:Bacteroidales,f:Bacteroidaceae,g:Bacteroides,s:bacterium_NLAE-zl-H13
OTU_49	2	0	0	0	1	1	50	124	k:Bacteria,p:Bacteroidetes,c:Bacteroidia,o:Bacteroidales,f:Tannerellaceae,g:Parabacteroides
OTU_31	14	1	133	20	3	2	1	3	k:Bacteria,p:Firmicutes,c:Bacilli,o:Lactobacillales,f:Lactobacillaceae,g:Lactobacillus
OTU_40	15	10	19	14	23	11	23	56	k:Bacteria,p:Firmicutes,c:Clostridia,o:Clostridiales,f:Peptostreptococcaceae,g:Romboutsia,s:uncultured_bacterium
OTU_32	8	0	20	0	2	2	54	83	k:Bacteria,p:Proteobacteria,c:Gammaproteobacteria,o:Enterobacteriales,f:Enterobacteriaceae,g:Escherichia-Shigella
OTU_37	6	0	131	8	2	1	0	17	k:Bacteria,p:Firmicutes,c:Bacilli,o:Lactobacillales,f:Lactobacillaceae,g:Lactobacillus
OTU_26	11	3	126	9	4	6	3	0	k:Bacteria,p:Proteobacteria,c:Gammaproteobacteria,o:Oceanospirillales,f:Halomonadaceae,g:Halomonas
OTU_45	9	3	113	22	1	8	0	1	k:Bacteria,p:Firmicutes,c:Bacilli,o:Lactobacillales,f:Lactobacillaceae,g:Lactobacillus,s:Lactobacillus_sp._Alhonto3
OTU_27	0	1	40	1	1	0	3	104	k:Bacteria,p:Proteobacteria,c:Alphaproteobacteria,o:Rhizobiales,f:Kaistiaceae,g:Kaistia,s:Kaistia_sp._B21
OTU_52	14	3	20	11	19	9	16	57	k:Bacteria,p:Proteobacteria,c:Gammaproteobacteria,o:Pasteurellales,f:Pasteurellaceae
OTU_53	14	9	56	20	17	10	17	2	k:Bacteria,p:Proteobacteria,c:Gammaproteobacteria,o:Pseudomonadales,f:Moraxellaceae,g:Acinetobacter
OTU_162	21	1	15	1	3	3	5	93	k:Bacteria,p:Proteobacteria,c:Gammaproteobacteria,o:Xanthomonadales,f:Xanthomonadaceae,g:Stenotrophomonas
OTU_242	4	0	127	7	0	0	2	2	k:Bacteria,p:Firmicutes,c:Bacilli,o:Lactobacillales,f:Lactobacillaceae,g:Lactobacillus
OTU_28	0	0	0	0	1	0	0	137	k:Bacteria
OTU_36	0	0	0	3	1	0	43	87	k:Bacteria,p:Firmicutes,c:Bacilli,o:Lactobacillales,f:Enterococcaceae,g:Enterococcus
OTU_41	24	20	39	18	6	5	0	1	k:Bacteria,p:Firmicutes,c:Bacilli,o:Bacillales,f:Bacillaceae,g:Bacillus
OTU_661	2	0	4	0	0	0	36	71	k:Bacteria,p:Bacteroidetes,c:Bacteroidia,o:Bacteroidales,f:Bacteroidaceae,g:Bacteroides
OTU_34	25	1	69	1	4	0	1	1	k:Bacteria,p:Proteobacteria,c:Alphaproteobacteria,o:Rhizobiales,f:Rhizobiaceae,g:Allorhizobium-Neorhizobium-Pararhizobium-Rhizobium,s:Rhizobium_sp._SaCR6
OTU_42	6	6	6	7	12	9	17	36	k:Bacteria,p:Firmicutes,c:Clostridia,o:Clostridiales,f:Clostridiaceae_1,g:Clostridium_sensu_stricto_1,s:uncultured_bacterium
OTU_39	6	6	18	6	4	2	15	37	k:Bacteria,p:Verrucomicrobia,c:Verrucomicrobiae,o:Verrucomicrobiales,f:Akkermansiaceae,g:Akkermansia
OTU_51	8	0	63	15	0	0	0	4	k:Bacteria,p:Firmicutes,c:Negativicutes,o:Selenomonadales,f:Veillonellaceae,g:uncultured,s:uncultured_bacterium
OTU_56	2	0	0	0	0	0	27	56	k:Bacteria,p:Bacteroidetes,c:Bacteroidia,o:Bacteroidales,f:Bacteroidaceae,g:Bacteroides,s:bacterium_NLAE-zl-H250
OTU_86	5	2	66	4	3	2	0	2	k:Bacteria,p:Firmicutes,c:Bacilli,o:Lactobacillales,f:Lactobacillaceae,g:Lactobacillus
OTU_47	0	0	79	1	1	2	0	0	k:Bacteria,p:Epsilonbacteraeota,c:Campylobacteria,o:Campylobacterales,f:Thiovulaceae,g:Sulfurimonas,s:uncultured_bacterium
OTU_55	1	1	1	18	15	17	4	23	k:Bacteria,p:Actinobacteria,c:Actinobacteria,o:Corynebacteriales,f:Tsukamurellaceae,g:Tsukamurella
OTU_46	7	4	10	3	10	3	6	36	k:Bacteria,p:Firmicutes,c:Bacilli,o:Lactobacillales,f:Lactobacillaceae,g:Lactobacillus
OTU_63	11	12	7	10	13	4	13	5	k:Bacteria,p:Proteobacteria,c:Gammaproteobacteria,o:Betaproteobacteriales,f:Burkholderiaceae,g:Massilia
OTU_64	5	0	70	0	0	0	0	0	k:Bacteria,p:Proteobacteria,c:Gammaproteobacteria,o:Pseudomonadales,f:Pseudomonadaceae,g:Pseudomonas,s:uncultured_beta_proteobacterium
OTU_73	7	3	30	10	4	4	4	6	k:Bacteria,p:Firmicutes,c:Bacilli,o:Bacillales,f:Bacillaceae
OTU_58	4	0	36	19	4	1	4	0	k:Bacteria,p:Proteobacteria,c:Gammaproteobacteria,o:Betaproteobacteriales,f:Burkholderiaceae,g:Burkholderia-Caballeronia-Paraburkholderia
OTU_50	0	0	54	7	1	2	2	0	k:Bacteria,p:Proteobacteria,c:Alphaproteobacteria,o:Acetobacterales,f:Acetobacteraceae,g:Bombella,s:Acetobacteraceae_bacterium_H20_1_2BCO2
OTU_44	4	2	4	1	7	7	10	30	k:Bacteria,p:Firmicutes,c:Erysipelotrichia,o:Erysipelotrichales,f:Erysipelotrichaceae,g:Turicibacter,s:uncultured_bacterium
OTU_81	0	0	9	0	0	0	19	37	k:Bacteria,p:Firmicutes,c:Clostridia,o:Clostridiales,f:Ruminococcaceae,g:Faecalibacterium,s:uncultured_bacterium
OTU_57	0	0	5	0	2	2	1	52	k:Bacteria,p:Proteobacteria,c:Gammaproteobacteria,o:Betaproteobacteriales,f:Burkholderiaceae,g:Achromobacter,s:Achromobacter_xylosoxidans_subsp._xylosoxidans
OTU_74	1	0	50	3	1	2	3	1	k:Bacteria,p:Proteobacteria,c:Gammaproteobacteria,o:Orbales,f:Orbaceae,g:Frischella,s:Frischella_perrara
OTU_180	13	8	12	3	5	9	4	5	k:Bacteria,p:Proteobacteria,c:Gammaproteobacteria,o:Betaproteobacteriales,f:Burkholderiaceae
OTU_69	8	8	4	19	7	4	5	2	k:Bacteria,p:Proteobacteria,c:Gammaproteobacteria,o:Betaproteobacteriales,f:Burkholderiaceae,g:Ralstonia
OTU_150	4	0	2	2	2	0	3	44	k:Bacteria,p:Actinobacteria,c:Actinobacteria,o:Micrococcales,f:Microbacteriaceae
OTU_111	4	2	4	17	10	4	13	2	k:Bacteria,p:Proteobacteria,c:Gammaproteobacteria,o:Betaproteobacteriales,f:Burkholderiaceae,g:Hydrogenophaga
OTU_54	0	1	10	0	45	0	0	0	k:Bacteria,p:Bacteroidetes,c:Bacteroidia,o:Flavobacteriales,f:Weeksellaceae,g:Chryseobacterium,s:Chryseobacterium_sp._I_22-LF617B2A1A
OTU_235	1	0	3	2	9	11	6	23	k:Bacteria,p:Proteobacteria,c:Gammaproteobacteria,o:Betaproteobacteriales,f:Burkholderiaceae
OTU_76	0	0	1	0	3	0	13	38	k:Bacteria,p:Actinobacteria,c:Actinobacteria,o:Bifidobacteriales,f:Bifidobacteriaceae,g:Bifidobacterium,s:Bifidobacterium_longum_subsp._longum
OTU_59	0	1	4	5	7	4	6	26	k:Bacteria,p:Proteobacteria,c:Deltaproteobacteria,o:Desulfovibrionales,f:Desulfovibrionaceae,g:uncultured,s:uncultured_bacterium
OTU_62	11	0	13	5	4	5	3	11	k:Bacteria,p:Firmicutes,c:Bacilli,o:Lactobacillales,f:Lactobacillaceae,g:Lactobacillus
OTU_77	7	4	6	2	1	1	4	24	k:Bacteria,p:Firmicutes,c:Bacilli,o:Lactobacillales,f:Lactobacillaceae,g:Lactobacillus
OTU_88	2	1	39	2	3	0	1	1	k:Bacteria,p:Proteobacteria,c:Deltaproteobacteria
OTU_66	5	0	9	0	0	0	10	24	k:Bacteria,p:Firmicutes,c:Bacilli,o:Lactobacillales,f:Streptococcaceae,g:Streptococcus
OTU_71	0	0	48	0	0	0	0	0	k:Bacteria,p:Firmicutes,c:Bacilli,o:Lactobacillales,f:Lactobacillaceae,g:Lactobacillus,s:uncultured_Bacilli_bacterium
OTU_65	2	2	6	2	8	3	12	12	k:Bacteria,p:Epsilonbacteraeota,c:Campylobacteria,o:Campylobacterales,f:Helicobacteraceae,g:Helicobacter,s:Helicobacter_ganmani
OTU_78	1	4	0	0	2	4	1	35	k:Bacteria,p:Proteobacteria,c:Gammaproteobacteria,o:Betaproteobacteriales,f:Burkholderiaceae,g:Janthinobacterium
OTU_72	12	2	21	2	3	2	1	3	k:Bacteria,p:Fusobacteria,c:Fusobacteriia,o:Fusobacteriales,f:Fusobacteriaceae,g:Cetobacterium
OTU_191	14	2	19	3	2	3	1	1	k:Bacteria,p:Bacteroidetes,c:Bacteroidia,o:Chitinophagales,f:Chitinophagaceae,g:Flavisolibacter
OTU_189	15	3	8	2	1	9	2	5	k:Bacteria,p:Proteobacteria,c:Gammaproteobacteria,o:Betaproteobacteriales,f:Neisseriaceae,g:Neisseria
OTU_96	7	1	3	3	2	1	5	19	k:Bacteria,p:Firmicutes,c:Bacilli,o:Bacillales,f:Staphylococcaceae,g:Staphylococcus
OTU_110	8	1	25	6	0	0	1	0	k:Bacteria,p:Bacteroidetes,c:Bacteroidia,o:Cytophagales,f:Microscillaceae,g:uncultured,s:uncultured_Flexibacteraceae_bacterium
OTU_61	2	4	5	2	1	4	11	11	k:Bacteria,p:Firmicutes,c:Clostridia,o:Clostridiales,f:Lachnospiraceae,g:Lachnospiraceae_NK4A136_group,s:uncultured_bacterium
OTU_70	2	3	1	2	8	3	4	17	k:Bacteria,p:Firmicutes,c:Clostridia,o:Clostridiales,f:Lachnospiraceae,g:uncultured,s:uncultured_bacterium
OTU_642	2	3	10	4	1	4	4	11	k:Bacteria,p:Proteobacteria,c:Gammaproteobacteria,o:Betaproteobacteriales,f:Burkholderiaceae
OTU_145	2	0	25	3	2	3	1	3	k:Bacteria,p:Verrucomicrobia,c:Verrucomicrobiae,o:Chthoniobacterales,f:Chthoniobacteraceae,g:Candidatus_Udaeobacter,s:Candidatus_Udaeobacter_copiosus
OTU_83	4	0	21	2	2	7	1	2	k:Bacteria,p:Proteobacteria,c:Gammaproteobacteria,o:Xanthomonadales,f:Xanthomonadaceae,g:Lysobacter
OTU_87	3	5	9	11	0	1	3	6	k:Bacteria,p:Proteobacteria,c:Alphaproteobacteria,o:Rhizobiales,f:Xanthobacteraceae,g:Bradyrhizobium
OTU_98	1	2	18	4	3	3	1	3	k:Bacteria,p:Proteobacteria,c:Gammaproteobacteria,o:Betaproteobacteriales,f:Rhodocyclaceae,g:Methyloversatilis
OTU_93	0	1	4	3	4	5	6	12	k:Bacteria,p:Bacteroidetes,c:Bacteroidia,o:Bacteroidales,f:Porphyromonadaceae,g:Porphyromonas
OTU_115	15	0	19	1	0	0	0	0	k:Bacteria,p:Proteobacteria,c:Gammaproteobacteria,o:Vibrionales,f:Vibrionaceae,g:Vibrio
OTU_210	5	0	16	5	3	2	0	3	k:Bacteria,p:Bacteroidetes,c:Bacteroidia,o:Bacteroidales,f:Prevotellaceae,g:Prevotella_7
OTU_95	1	0	4	2	3	1	4	18	k:Bacteria,p:Bacteroidetes,c:Bacteroidia,o:Bacteroidales,f:Muribaculaceae
OTU_85	3	2	2	5	5	2	7	6	k:Bacteria,p:Tenericutes,c:Mollicutes,o:Mycoplasmatales,f:Mycoplasmataceae,g:Mycoplasma,s:Mycoplasma_pulmonis
OTU_193	0	3	12	9	2	2	3	1	k:Bacteria,p:Firmicutes,c:Bacilli,o:Bacillales,f:Bacillaceae,g:Bacillus
OTU_75	0	0	0	22	4	1	4	0	k:Bacteria
OTU_84	2	0	0	0	7	13	9	0	k:Bacteria,p:Proteobacteria,c:Gammaproteobacteria,o:Pseudomonadales,f:Moraxellaceae,g:Alkanindiges,s:Alkanindiges_illinoisensis
OTU_292	6	2	13	6	2	0	0	1	k:Bacteria,p:Proteobacteria,c:Gammaproteobacteria,o:Betaproteobacteriales,f:Nitrosomonadaceae,g:MND1,s:uncultured_bacterium
OTU_181	7	1	12	2	0	2	2	3	k:Bacteria,p:Firmicutes,c:Negativicutes,o:Selenomonadales,f:Veillonellaceae,g:Veillonella,s:uncultured_bacterium
OTU_141	1	0	22	1	2	1	0	1	k:Bacteria,p:Epsilonbacteraeota,c:Campylobacteria,o:Campylobacterales,f:Thiovulaceae,g:Sulfuricurvum,s:uncultured_bacterium
OTU_123	2	0	21	3	0	0	1	1	k:Bacteria,p:Gemmatimonadetes,c:Gemmatimonadetes,o:Gemmatimonadales,f:Gemmatimonadaceae,g:uncultured
OTU_153	3	0	20	2	0	1	0	2	k:Bacteria,p:Proteobacteria,c:Gammaproteobacteria,o:Pasteurellales,f:Pasteurellaceae
OTU_106	13	0	5	2	0	1	0	7	k:Bacteria,p:Firmicutes,c:Bacilli,o:Lactobacillales,f:Lactobacillaceae,g:Lactobacillus
OTU_128	13	0	11	1	1	0	0	2	k:Bacteria,p:Proteobacteria,c:Gammaproteobacteria,o:Aeromonadales,f:Aeromonadaceae,g:Aeromonas
OTU_236	1	5	1	2	4	6	4	4	k:Bacteria,p:Firmicutes,c:Clostridia,o:Clostridiales,f:Lachnospiraceae,g:Lachnospiraceae_NK4A136_group,s:uncultured_bacterium
OTU_79	1	0	0	0	0	0	11	15	k:Bacteria,p:Firmicutes,c:Bacilli,o:Lactobacillales,f:Aerococcaceae,g:Abiotrophia
OTU_473	2	2	7	10	3	1	1	0	k:Bacteria,p:Proteobacteria,c:Alphaproteobacteria,o:Sphingomonadales,f:Sphingomonadaceae,g:Sphingomonas,s:Sphingomonas_sp._HEXBA01
OTU_160	1	1	12	5	2	2	1	1	k:Bacteria,p:Acidobacteria,c:Blastocatellia_Subgroup_4,o:Pyrinomonadales,f:Pyrinomonadaceae,g:RB41,s:uncultured_Acidobacterium_sp.
OTU_169	1	1	12	0	2	0	1	8	k:Bacteria,p:Actinobacteria,c:Actinobacteria,o:Actinomycetales,f:Actinomycetaceae,g:Actinomyces
OTU_288	2	0	12	0	1	1	0	9	k:Bacteria,p:Actinobacteria,c:Actinobacteria,o:Micrococcales,f:Microbacteriaceae,g:Microbacterium,s:Microbacterium_oxydans
OTU_118	0	0	24	0	0	1	0	0	k:Bacteria,p:Planctomycetes,c:Planctomycetacia,o:Isosphaerales,f:Isosphaeraceae,g:Paludisphaera,s:Paludisphaera_borealis
OTU_142	0	0	0	0	0	0	8	17	k:Bacteria,p:Bacteroidetes,c:Bacteroidia,o:Bacteroidales,f:Bacteroidaceae,g:Bacteroides,s:bacterium_NLAE-zl-H37
OTU_481	1	2	9	6	3	1	0	2	k:Bacteria,p:Bacteroidetes,c:Bacteroidia,o:Sphingobacteriales,f:Sphingobacteriaceae
OTU_119	2	0	14	2	0	1	2	3	k:Bacteria,p:Nitrospirae,c:Nitrospira,o:Nitrospirales,f:Nitrospiraceae,g:Nitrospira
OTU_232	1	1	19	1	2	0	0	0	k:Bacteria,p:Actinobacteria,c:Actinobacteria,o:Propionibacteriales,f:Nocardioidaceae,g:Aeromicrobium
OTU_94	1	0	21	0	1	1	0	0	k:Bacteria,p:Verrucomicrobia,c:Verrucomicrobiae,o:Chthoniobacterales,f:Terrimicrobiaceae,g:Terrimicrobium,s:metagenome
OTU_152	0	0	18	1	2	1	0	1	k:Bacteria,p:Proteobacteria,c:Alphaproteobacteria,o:Rhodobacterales,f:Rhodobacteraceae
OTU_116	1	0	20	1	0	0	1	0	k:Bacteria,p:Proteobacteria,c:Gammaproteobacteria,o:Pseudomonadales,f:Pseudomonadaceae,g:Pseudomonas,s:bacterium_NTL538
OTU_121	0	3	4	0	4	2	7	2	k:Bacteria,p:Actinobacteria,c:Actinobacteria,o:Frankiales,f:Sporichthyaceae,g:hgcI_clade,s:uncultured_bacterium
OTU_102	2	2	0	1	2	0	5	10	k:Bacteria,p:Proteobacteria,c:Deltaproteobacteria,o:Desulfovibrionales,f:Desulfovibrionaceae,g:Desulfovibrio,s:uncultured_bacterium
OTU_283	6	1	0	2	0	0	4	9	k:Bacteria,p:Actinobacteria,c:Actinobacteria,o:Micrococcales,f:Micrococcaceae,g:Rothia
OTU_329	1	0	12	6	1	2	0	0	k:Bacteria,p:Proteobacteria,c:Gammaproteobacteria,o:Betaproteobacteriales,f:SC-I-84
OTU_104	5	0	15	0	1	0	0	1	k:Bacteria,p:Proteobacteria,c:Alphaproteobacteria,o:Sphingomonadales,f:Sphingomonadaceae,g:Erythrobacter,s:Erythrobacter_flavus
OTU_434	4	1	5	2	2	1	5	1	k:Bacteria,p:Acidobacteria,c:Subgroup_6
OTU_144	0	0	17	1	2	1	0	0	k:Bacteria,p:Firmicutes,c:Bacilli,o:Lactobacillales,f:Lactobacillaceae,g:Lactobacillus,s:Lactobacillus_sp._H4BP4N
OTU_252	0	0	5	0	0	1	2	13	k:Bacteria,p:Bacteroidetes,c:Bacteroidia,o:Bacteroidales,f:Bacteroidaceae,g:Bacteroides,s:Bacteroides_massiliensis
OTU_278	1	0	17	3	0	0	0	0	k:Bacteria,p:Bacteroidetes,c:Bacteroidia,o:Bacteroidales,f:Dysgonomonadaceae,g:Petrimonas
OTU_92	0	0	0	0	1	0	0	20	k:Bacteria,p:Bacteroidetes,c:Bacteroidia,o:Flavobacteriales,f:Flavobacteriaceae,g:Flavobacterium
OTU_133	0	0	3	3	2	4	4	4	k:Bacteria,p:Proteobacteria,c:Alphaproteobacteria,o:Rhizobiales,f:Rhizobiaceae,g:Phyllobacterium
OTU_99	9	0	1	8	1	1	0	0	k:Bacteria,p:Proteobacteria,c:Gammaproteobacteria,o:Betaproteobacteriales,f:Rhodocyclaceae,g:Zoogloea
OTU_269	0	0	16	0	1	0	0	3	k:Bacteria,p:Firmicutes,c:Bacilli,o:Lactobacillales,f:Lactobacillaceae,g:Lactobacillus,s:Lactobacillus_sp._Aahonto7
OTU_114	0	0	18	2	0	0	0	0	k:Bacteria,p:Proteobacteria,c:Alphaproteobacteria,o:Sphingomonadales,f:Sphingomonadaceae,g:Sphingomonas,s:Sphingomonas_sp._PR0302
OTU_139	1	0	19	0	0	0	0	0	k:Bacteria,p:Bacteroidetes,c:Bacteroidia,o:Bacteroidales,f:Prevotellaceae,g:Alloprevotella
OTU_346	1	3	0	1	0	2	7	5	k:Bacteria,p:Nitrospirae,c:Nitrospira,o:Nitrospirales,f:Nitrospiraceae,g:Nitrospira
OTU_107	2	0	0	3	2	2	3	7	k:Bacteria,p:Actinobacteria,c:Actinobacteria,o:Micrococcales,f:Micrococcaceae,g:Rothia
OTU_771	1	0	15	0	2	1	0	0	k:Bacteria,p:Firmicutes,c:Bacilli,o:Bacillales,f:Bacillaceae,g:Fictibacillus
OTU_91	0	0	14	1	0	4	0	0	k:Bacteria,p:Proteobacteria,c:Alphaproteobacteria,o:Rhizobiales,f:Rhizobiaceae,g:Mesorhizobium
OTU_140	0	0	17	1	0	0	1	0	k:Bacteria,p:Proteobacteria,c:Gammaproteobacteria,o:Methylococcales,f:Methylomonaceae,g:Methylomicrobium
OTU_103	4	0	14	0	0	0	1	0	k:Bacteria,p:Firmicutes,c:Bacilli,o:Lactobacillales,f:Aerococcaceae,g:Facklamia,s:uncultured_bacterium
OTU_173	0	0	12	0	1	0	0	6	k:Bacteria,p:Proteobacteria,c:Alphaproteobacteria,o:Rhizobiales,f:Beijerinckiaceae,g:Bosea
OTU_100	1	0	1	0	2	4	2	8	k:Bacteria,p:Firmicutes,c:Bacilli,o:Bacillales,f:Family_XI,g:Gemella,s:uncultured_bacterium
OTU_190	2	0	12	0	2	1	0	1	k:Bacteria,p:Proteobacteria,c:Alphaproteobacteria,o:Rhizobiales,f:Devosiaceae,g:Arsenicitalea,s:Devosia_sp._Bma11
OTU_349	9	0	4	1	4	0	0	0	k:Bacteria,p:Proteobacteria,c:Alphaproteobacteria,o:Rhizobiales,f:Rhizobiaceae,g:Allorhizobium-Neorhizobium-Pararhizobium-Rhizobium
OTU_201	4	0	13	1	0	0	0	0	k:Bacteria,p:Proteobacteria,c:Gammaproteobacteria,o:Alteromonadales,f:Alteromonadaceae,g:Alteromonas
OTU_97	0	0	17	0	0	0	1	0	k:Bacteria,p:Proteobacteria,c:Alphaproteobacteria,o:Acetobacterales,f:Acetobacteraceae,g:Commensalibacter,s:Apis_mellifera_honey_bee
OTU_378	0	0	0	0	0	0	0	18	k:Bacteria,p:Proteobacteria,c:Alphaproteobacteria,o:Rhizobiales,f:Rhizobiaceae
OTU_279	3	1	5	2	0	0	3	3	k:Bacteria,p:Firmicutes,c:Erysipelotrichia,o:Erysipelotrichales,f:Erysipelotrichaceae,g:Faecalibaculum
OTU_200	1	0	1	1	6	1	0	7	k:Bacteria,p:Epsilonbacteraeota,c:Campylobacteria,o:Campylobacterales,f:Helicobacteraceae,g:Helicobacter,s:Helicobacter_sp._MIT_01-6451
OTU_112	0	2	13	1	0	0	0	1	k:Bacteria,p:Verrucomicrobia,c:Verrucomicrobiae,o:Pedosphaerales,f:Pedosphaeraceae
OTU_204	5	3	7	2	0	0	0	0	k:Bacteria,p:Proteobacteria,c:Gammaproteobacteria
OTU_137	7	0	6	3	1	0	0	0	k:Bacteria,p:Firmicutes,c:Clostridia,o:Clostridiales,f:Family_XI,g:Tissierella
OTU_178	0	0	14	0	0	0	2	1	k:Bacteria,p:Bacteroidetes,c:Bacteroidia,o:Bacteroidales,f:Bacteroidetes_vadinHA17
OTU_238	0	0	16	0	0	1	0	0	k:Bacteria,p:Proteobacteria,c:Alphaproteobacteria,o:Caulobacterales,f:Caulobacteraceae,g:Brevundimonas
OTU_194	2	2	2	0	2	3	3	2	k:Bacteria,p:Firmicutes,c:Clostridia,o:Clostridiales,f:Lachnospiraceae
OTU_455	1	2	4	1	4	0	3	1	k:Bacteria,p:Proteobacteria,c:Alphaproteobacteria,o:SAR11_clade,f:Clade_I
OTU_122	0	1	1	2	3	2	2	5	k:Bacteria,p:Bacteroidetes,c:Bacteroidia,o:Flavobacteriales,f:Weeksellaceae,g:Bergeyella,s:uncultured_bacterium
OTU_550	3	3	3	1	5	0	1	0	k:Bacteria,p:Proteobacteria,c:Gammaproteobacteria,o:Pseudomonadales,f:Pseudomonadaceae,g:Pseudomonas
OTU_240	1	2	8	2	1	0	0	2	k:Bacteria,p:Proteobacteria,c:Gammaproteobacteria,o:Betaproteobacteriales,f:Rhodocyclaceae,g:uncultured,s:uncultured_bacterium
OTU_127	2	0	8	1	0	2	2	1	k:Bacteria,p:Bacteroidetes,c:Bacteroidia,o:Bacteroidales,f:Porphyromonadaceae,g:Porphyromonas,s:uncultured_Porphyromonas_sp.
OTU_109	3	5	0	3	3	2	0	0	k:Bacteria,p:Proteobacteria,c:Gammaproteobacteria,o:Pseudomonadales,f:Moraxellaceae,g:Enhydrobacter,s:Enhydrobacter_aerosaccus
OTU_164	0	0	3	0	9	3	0	1	k:Bacteria,p:Actinobacteria,c:Actinobacteria,o:Corynebacteriales,f:Mycobacteriaceae,g:Mycobacterium
OTU_136	0	0	14	0	1	0	0	1	k:Bacteria,p:Verrucomicrobia,c:Verrucomicrobiae,o:Chthoniobacterales,f:Chthoniobacteraceae,g:Candidatus_Udaeobacter
OTU_131	0	0	14	0	0	0	1	1	k:Bacteria,p:Bacteroidetes,c:Bacteroidia,o:Bacteroidales,f:Tannerellaceae,g:Parabacteroides,s:Parabacteroides_goldsteinii
OTU_168	1	0	15	0	0	0	0	0	k:Bacteria,p:Proteobacteria,c:Alphaproteobacteria,o:uncultured
OTU_143	2	1	3	1	1	4	1	2	k:Bacteria,p:Proteobacteria,c:Alphaproteobacteria,o:Rhizobiales,f:Methyloligellaceae,g:uncultured,s:uncultured_alpha_proteobacterium
OTU_233	0	1	13	1	0	0	0	0	k:Bacteria,p:Bacteroidetes,c:Bacteroidia,o:Chitinophagales,f:Chitinophagaceae,g:Lacibacter,s:Lacibacter_cauensis
OTU_167	0	3	11	0	0	0	0	1	k:Bacteria,p:Firmicutes,c:Clostridia,o:Clostridiales,f:Clostridiaceae_1,g:Clostridium_sensu_stricto_1
OTU_250	0	0	11	2	0	0	0	2	k:Bacteria,p:Acidobacteria,c:Acidobacteriia,o:Subgroup_2
OTU_262	0	0	12	0	1	0	2	0	k:Bacteria,p:Planctomycetes,c:Planctomycetacia,o:Isosphaerales,f:Isosphaeraceae,g:Singulisphaera
OTU_158	0	0	13	0	0	0	0	2	k:Bacteria,p:Proteobacteria,c:Alphaproteobacteria,o:Rhizobiales,f:Beijerinckiaceae
OTU_492	1	4	2	0	2	0	3	2	k:Bacteria,p:Cyanobacteria,c:Oxyphotobacteria,o:Synechococcales,f:Cyanobiaceae,g:Synechococcus_CC9902
OTU_729	2	2	6	1	0	2	0	1	k:Bacteria,p:Proteobacteria,c:Gammaproteobacteria,o:Betaproteobacteriales,f:Burkholderiaceae
OTU_216	2	0	1	2	0	4	3	2	k:Bacteria,p:Fusobacteria,c:Fusobacteriia,o:Fusobacteriales,f:Fusobacteriaceae,g:Fusobacterium,s:uncultured_bacterium
OTU_223	0	3	2	0	3	0	2	4	k:Bacteria,p:Firmicutes,c:Clostridia,o:Clostridiales,f:Ruminococcaceae,g:Ruminiclostridium_9,s:uncultured_bacterium
OTU_166	5	0	4	1	0	0	1	3	k:Bacteria,p:Bacteroidetes,c:Bacteroidia,o:Bacteroidales,f:Muribaculaceae
OTU_154	1	0	10	2	1	0	0	0	k:Bacteria,p:Actinobacteria,c:Actinobacteria,o:Streptomycetales,f:Streptomycetaceae,g:Streptomyces
OTU_266	0	0	9	3	2	0	0	0	k:Bacteria,p:Proteobacteria,c:Gammaproteobacteria,o:Betaproteobacteriales
OTU_108	11	0	0	1	0	0	0	2	k:Bacteria,p:Bacteroidetes,c:Bacteroidia,o:Bacteroidales,f:Muribaculaceae
OTU_101	0	0	11	0	1	0	2	0	k:Bacteria,p:Proteobacteria,c:Alphaproteobacteria,o:Rhizobiales,f:Xanthobacteraceae
OTU_737	2	1	6	0	1	1	1	1	k:Bacteria,p:Proteobacteria,c:Alphaproteobacteria,o:Rhizobiales,f:Xanthobacteraceae
OTU_443	1	0	7	1	1	1	1	1	k:Bacteria,p:Acidobacteria,c:Subgroup_6
OTU_310	1	0	2	2	2	1	2	3	k:Bacteria,p:Firmicutes,c:Clostridia,o:Clostridiales,f:Ruminococcaceae,g:Oscillibacter,s:uncultured_bacterium
OTU_172	3	0	4	1	0	2	1	2	k:Bacteria,p:Actinobacteria,c:Thermoleophilia,o:Gaiellales,f:Gaiellaceae,g:Gaiella,s:uncultured_Rubrobacterales_bacterium
OTU_598	3	1	7	0	0	0	1	1	k:Bacteria,p:Fusobacteria,c:Fusobacteriia,o:Fusobacteriales,f:Fusobacteriaceae,g:Fusobacterium,s:Fusobacterium_sp._S4-BM11
OTU_431	5	1	2	0	2	1	0	1	k:Bacteria,p:Proteobacteria,c:Alphaproteobacteria,o:Sphingomonadales,f:Sphingomonadaceae,g:Novosphingobium
OTU_340	0	0	3	4	2	1	2	0	k:Bacteria,p:Proteobacteria,c:Alphaproteobacteria,o:Rhizobiales,f:Xanthobacteraceae,g:Pseudolabrys,s:uncultured_bacterium
OTU_328	0	0	3	1	2	0	3	3	k:Bacteria,p:Bacteroidetes,c:Bacteroidia,o:Bacteroidales,f:Muribaculaceae
OTU_852	1	0	1	0	1	0	3	6	k:Bacteria,p:Bacteroidetes,c:Bacteroidia,o:Bacteroidales,f:Tannerellaceae,g:Parabacteroides
OTU_226	2	1	0	0	3	0	0	6	k:Bacteria,p:Firmicutes,c:Clostridia,o:Clostridiales,f:Ruminococcaceae,g:[Eubacterium]_coprostanoligenes_group,s:uncultured_bacterium
OTU_155	0	0	0	4	2	5	0	1	k:Bacteria
OTU_254	2	0	0	2	0	0	0	8	k:Bacteria,p:Bacteroidetes,c:Bacteroidia,o:Bacteroidales,f:Prevotellaceae,g:Prevotella_9
OTU_156	0	0	0	11	0	0	0	1	k:Bacteria,p:Proteobacteria,c:Alphaproteobacteria,o:Caulobacterales,f:Caulobacteraceae
OTU_314	1	0	11	0	0	0	0	0	k:Bacteria,p:Chloroflexi,c:Anaerolineae,o:SJA-15
OTU_261	3	0	9	0	0	0	0	0	k:Bacteria,p:Firmicutes,c:Clostridia,o:Clostridiales,f:Lachnospiraceae,g:Anaerosporobacter
OTU_479	0	0	11	0	1	0	0	0	k:Bacteria,p:Firmicutes,c:Clostridia,o:Clostridiales,f:Clostridiaceae_1,g:Clostridium_sensu_stricto_1
OTU_302	0	0	0	0	0	0	3	9	k:Bacteria,p:Bacteroidetes,c:Bacteroidia,o:Bacteroidales,f:Bacteroidaceae,g:Bacteroides,s:Bacteroides_caccae
OTU_125	0	0	12	0	0	0	0	0	k:Bacteria,p:Planctomycetes,c:Pla4_lineage
OTU_419	3	3	0	2	1	1	1	0	k:Bacteria,p:Proteobacteria,c:Gammaproteobacteria,o:Pseudomonadales,f:Moraxellaceae,g:Acinetobacter
OTU_405	4	2	2	1	0	1	0	1	k:Bacteria,p:Proteobacteria,c:Alphaproteobacteria,o:Rhizobiales,f:Beijerinckiaceae,g:Methylobacterium
OTU_633	0	1	2	2	2	1	0	3	k:Bacteria,p:Firmicutes,c:Clostridia,o:Clostridiales,f:Ruminococcaceae,g:Ruminococcus_1,s:uncultured_bacterium
OTU_251	1	1	2	3	0	1	0	3	k:Bacteria,p:Chloroflexi,c:Ktedonobacteria,o:Ktedonobacterales,f:Ktedonobacteraceae,g:1921-2,s:uncultured_Chloroflexi_bacterium
OTU_376	1	1	1	1	0	2	0	5	k:Bacteria,p:Bacteroidetes,c:Bacteroidia,o:Bacteroidales,f:Prevotellaceae,g:Prevotellaceae_Ga6A1_group,s:uncultured_bacterium
OTU_391	7	1	1	1	1	0	0	0	k:Bacteria,p:Proteobacteria,c:Gammaproteobacteria,o:Xanthomonadales,f:Xanthomonadaceae,g:Lysobacter
OTU_723	1	0	0	1	0	1	2	6	k:Bacteria,p:Bacteroidetes,c:Bacteroidia,o:Bacteroidales,f:Muribaculaceae
OTU_157	0	1	0	0	1	0	2	7	k:Bacteria,p:Proteobacteria,c:Gammaproteobacteria,o:Betaproteobacteriales,f:Burkholderiaceae,g:Parasutterella
OTU_360	4	1	5	0	1	0	0	0	k:Bacteria,p:Proteobacteria,c:Alphaproteobacteria,o:Rhodobacterales,f:Rhodobacteraceae,g:Paracoccus
OTU_397	1	0	2	7	0	1	0	0	k:Bacteria,p:Proteobacteria,c:Gammaproteobacteria,o:Betaproteobacteriales,f:Methylophilaceae,g:MM2,s:uncultured_bacterium
OTU_559	0	0	1	7	0	1	2	0	k:Bacteria,p:Actinobacteria,c:Actinobacteria,o:Micrococcales,f:Intrasporangiaceae,g:Knoellia
OTU_224	8	0	0	1	0	1	0	1	k:Bacteria,p:Proteobacteria,c:Alphaproteobacteria,o:Rhodobacterales,f:Rhodobacteraceae,g:Rhodobacter
OTU_295	4	0	4	0	0	0	2	1	k:Bacteria,p:Actinobacteria,c:Acidimicrobiia,o:Actinomarinales,f:Actinomarinaceae,g:Candidatus_Actinomarina,s:uncultured_bacterium
OTU_163	0	0	8	2	0	1	0	0	k:Bacteria,p:Bacteroidetes,c:Bacteroidia,o:Bacteroidales,f:Porphyromonadaceae,g:Porphyromonas
OTU_225	0	0	8	0	0	2	1	0	k:Bacteria,p:Proteobacteria,c:Gammaproteobacteria,o:Betaproteobacteriales,f:Hydrogenophilaceae,g:Thiobacillus
OTU_120	6	0	4	0	0	0	0	1	k:Bacteria,p:Proteobacteria,c:Alphaproteobacteria,o:Acetobacterales,f:Acetobacteraceae,g:Commensalibacter,s:Apis_mellifera_honey_bee
OTU_375	0	0	0	0	1	0	1	9	k:Bacteria,p:Firmicutes,c:Clostridia,o:Clostridiales,f:Lachnospiraceae,g:Lachnoclostridium,s:butyrate-producing_bacterium_SM4/1
OTU_197	0	0	10	0	0	0	0	1	k:Bacteria,p:Bacteroidetes,c:Ignavibacteria,o:Ignavibacteriales
OTU_129	0	0	11	0	0	0	0	0	k:Bacteria,p:Acidobacteria,c:Holophagae,o:Subgroup_7
OTU_477	2	1	3	1	1	0	1	1	k:Bacteria,p:Chloroflexi,c:Anaerolineae,o:Anaerolineales,f:Anaerolineaceae,g:RBG-16-58-14,s:uncultured_Chloroflexi_bacterium
OTU_246	0	1	1	1	1	0	4	2	k:Bacteria,p:Firmicutes,c:Clostridia,o:Clostridiales,f:Lachnospiraceae,g:uncultured,s:uncultured_bacterium
OTU_280	2	4	0	0	0	2	1	1	k:Bacteria,p:Firmicutes,c:Clostridia,o:Clostridiales,f:Peptostreptococcaceae,g:Peptostreptococcus,s:Peptostreptococcus_sp._MV1
OTU_214	1	1	6	0	0	2	0	0	k:Bacteria,p:Proteobacteria,c:Alphaproteobacteria,o:Caulobacterales,f:Caulobacteraceae,g:Brevundimonas
OTU_499	1	0	7	1	0	1	0	0	k:Bacteria,p:Proteobacteria,c:Alphaproteobacteria,o:SAR11_clade,f:Clade_III
OTU_205	0	0	0	1	2	0	4	3	k:Bacteria,p:Epsilonbacteraeota,c:Campylobacteria,o:Campylobacterales,f:Campylobacteraceae,g:Campylobacter
OTU_291	5	0	2	0	0	0	2	1	k:Bacteria,p:Proteobacteria,c:Alphaproteobacteria,o:Sphingomonadales,f:Sphingomonadaceae,g:Sphingomonas
OTU_272	0	0	0	0	0	1	3	6	k:Bacteria,p:Bacteroidetes,c:Bacteroidia,o:Bacteroidales,f:Rikenellaceae,g:Alistipes
OTU_856	3	0	6	0	0	1	0	0	k:Bacteria,p:Bacteroidetes,c:Bacteroidia,o:Bacteroidales,f:Prevotellaceae,g:Alloprevotella,s:uncultured_Prevotellaceae_bacterium
OTU_130	0	0	0	0	0	1	2	7	k:Bacteria,p:Bacteroidetes,c:Bacteroidia,o:Bacteroidales,f:Bacteroidaceae,g:Bacteroides,s:Bacteroides_coprocola
OTU_301	3	0	6	0	0	1	0	0	k:Bacteria,p:Actinobacteria,c:Actinobacteria,o:Micromonosporales,f:Micromonosporaceae,g:Actinoplanes
OTU_165	2	0	7	0	1	0	0	0	k:Bacteria,p:Firmicutes,c:Bacilli,o:Lactobacillales,f:Streptococcaceae,g:Lactococcus,s:uncultured_bacterium
OTU_151	1	0	9	0	0	0	0	0	k:Bacteria,p:Verrucomicrobia,c:Verrucomicrobiae,o:Pedosphaerales,f:Pedosphaeraceae
OTU_134	0	0	7	0	0	0	3	0	k:Bacteria,p:Proteobacteria,c:Gammaproteobacteria,o:Acidithiobacillales,f:Acidithiobacillaceae,g:Acidithiobacillus,s:Acidithiobacillus_ferrooxidans
OTU_176	0	0	10	0	0	0	0	0	k:Bacteria,p:Gemmatimonadetes,c:Gemmatimonadetes,o:Gemmatimonadales,f:Gemmatimonadaceae,g:Gemmatimonas,s:uncultured_soil_bacterium
OTU_213	0	0	10	0	0	0	0	0	k:Bacteria,p:Actinobacteria,c:Acidimicrobiia,o:Actinomarinales,f:uncultured
OTU_840	0	1	1	1	2	1	3	0	k:Bacteria,p:Proteobacteria,c:Gammaproteobacteria,o:Xanthomonadales,f:Rhodanobacteraceae,g:Rhodanobacter
OTU_558	3	1	1	0	1	1	2	0	k:Bacteria,p:Acidobacteria,c:Acidobacteriia,o:Subgroup_2
OTU_523	1	2	1	0	3	0	2	0	k:Bacteria,p:Acidobacteria,c:Acidobacteriia,o:Acidobacteriales,f:uncultured
OTU_245	0	1	5	1	0	0	1	1	k:Bacteria,p:Actinobacteria,c:Actinobacteria,o:Frankiales,f:Sporichthyaceae,g:hgcI_clade,s:uncultured_bacterium
OTU_768	0	0	0	1	1	2	2	3	k:Bacteria,p:Firmicutes,c:Clostridia,o:Clostridiales,f:Lachnospiraceae,g:[Eubacterium]_xylanophilum_group,s:uncultured_bacterium
OTU_282	0	2	1	0	2	4	0	0	k:Bacteria,p:Actinobacteria,c:Actinobacteria,o:Corynebacteriales,f:Corynebacteriaceae,g:Corynebacterium_1,s:Corynebacterium_sp._14III/A01/014
OTU_332	1	1	6	0	0	0	1	0	k:Bacteria,p:Proteobacteria,c:Gammaproteobacteria,o:Xanthomonadales,f:Xanthomonadaceae,g:uncultured,s:uncultured_bacterium
OTU_549	0	0	2	1	1	0	0	5	k:Bacteria,p:Actinobacteria,c:Actinobacteria,o:Micrococcales,f:Cellulomonadaceae,g:Oerskovia,s:Oerskovia_sp._Bra16
OTU_703	0	0	0	2	1	0	1	5	k:Bacteria,p:Firmicutes,c:Clostridia,o:Clostridiales,f:Lachnospiraceae,g:Roseburia,s:butyrate-producing_bacterium_M50/1
OTU_303	1	0	4	2	0	0	0	2	k:Bacteria,p:Gemmatimonadetes,c:Gemmatimonadetes,o:Gemmatimonadales,f:Gemmatimonadaceae,g:uncultured
OTU_504	1	0	5	0	0	1	2	0	k:Bacteria,p:Acidobacteria,c:Blastocatellia_Subgroup_4,o:Pyrinomonadales,f:Pyrinomonadaceae,g:RB41,s:uncultured_Acidobacteria_bacterium
OTU_188	1	6	0	0	0	2	0	0	k:Bacteria
OTU_458	4	1	0	0	0	0	0	4	k:Bacteria,p:Bacteroidetes,c:Bacteroidia,o:Flavobacteriales,f:Flavobacteriaceae,g:Flavobacterium
OTU_584	4	0	4	0	1	0	0	0	k:Bacteria,p:Actinobacteria,c:Actinobacteria,o:Propionibacteriales,f:Nocardioidaceae
OTU_690	0	0	6	3	0	0	0	0	k:Bacteria,p:Acidobacteria,c:Holophagae,o:Subgroup_7
OTU_430	4	0	5	0	0	0	0	0	k:Bacteria,p:Bacteroidetes,c:Bacteroidia,o:Bacteroidales,f:Prevotellaceae,g:Alloprevotella,s:unidentified_eubacterium_clone_3.42
OTU_487	7	0	2	0	0	0	0	0	k:Bacteria,p:Cloacimonetes,c:Cloacimonadia,o:Cloacimonadales,f:Cloacimonadaceae,g:Candidatus_Cloacimonas,s:uncultured_bacterium
OTU_287	9	0	0	0	0	0	0	0	k:Bacteria,p:Verrucomicrobia,c:Verrucomicrobiae,o:Chthoniobacterales,f:Xiphinematobacteraceae,g:Candidatus_Xiphinematobacter,s:metagenome
OTU_336	1	0	0	1	2	1	2	1	k:Bacteria,p:Actinobacteria,c:MB-A2-108
OTU_206	0	2	0	2	2	0	1	1	k:Bacteria
OTU_470	3	1	0	2	1	0	0	1	k:Bacteria,p:Acidobacteria,c:Acidobacteriia,o:Acidobacteriales,f:uncultured
OTU_509	0	0	1	1	0	1	0	5	k:Bacteria,p:Firmicutes,c:Clostridia,o:Clostridiales,f:Lachnospiraceae,g:[Eubacterium]_ruminantium_group,s:uncultured_bacterium
OTU_207	0	0	0	2	1	1	0	4	k:Bacteria,p:Firmicutes,c:Clostridia,o:Clostridiales,f:Ruminococcaceae,g:Ruminococcaceae_UCG-005,s:uncultured_bacterium
OTU_605	0	0	1	1	4	0	0	2	k:Bacteria,p:Actinobacteria,c:Thermoleophilia,o:Gaiellales,f:Gaiellaceae,g:Gaiella
OTU_217	0	0	0	1	0	1	1	5	k:Bacteria,p:Bacteroidetes,c:Bacteroidia,o:Bacteroidales,f:Bacteroidaceae,g:Bacteroides,s:uncultured_bacterium
OTU_293	0	0	0	1	1	2	0	4	k:Bacteria,p:Firmicutes,c:Clostridia,o:Clostridiales,f:Ruminococcaceae,g:Ruminococcus_1,s:uncultured_bacterium
OTU_237	0	0	1	0	1	2	4	0	k:Bacteria,p:Cyanobacteria,c:Oxyphotobacteria,o:Synechococcales,f:Cyanobiaceae,g:Cyanobium_PCC-6307,s:uncultured_cyanobacterium
OTU_476	1	0	5	0	0	1	0	1	k:Bacteria,p:Proteobacteria,c:Gammaproteobacteria,o:Betaproteobacteriales,f:Rhodocyclaceae
OTU_373	3	0	3	0	1	0	1	0	k:Bacteria,p:Firmicutes,c:Clostridia,o:Clostridiales,f:Lachnospiraceae,g:Blautia,s:uncultured_bacterium
OTU_231	2	1	5	0	0	0	0	0	k:Bacteria,p:Firmicutes,c:Bacilli,o:Bacillales,f:Bacillaceae,g:Geobacillus
OTU_374	0	0	6	1	0	0	0	1	k:Bacteria,p:Acidobacteria,c:Acidobacteriia,o:Acidobacteriales,f:uncultured
OTU_678	0	0	0	1	0	0	1	6	k:Bacteria,p:Firmicutes,c:Clostridia,o:Clostridiales,f:Ruminococcaceae,g:Subdoligranulum
OTU_533	0	0	6	0	0	1	1	0	k:Bacteria,p:Epsilonbacteraeota,c:Campylobacteria,o:Campylobacterales,f:Campylobacteraceae,g:Campylobacter,s:Campylobacter_gracilis
OTU_315	0	0	6	0	0	1	1	0	k:Bacteria,p:Proteobacteria,c:Gammaproteobacteria,o:Betaproteobacteriales,f:Burkholderiaceae,g:Parasutterella,s:uncultured_Burkholderiales_bacterium
OTU_471	0	0	7	1	0	0	0	0	k:Bacteria,p:Actinobacteria,c:Actinobacteria,o:Micrococcales,f:Microbacteriaceae
OTU_515	0	0	0	0	7	1	0	0	k:Bacteria,p:Proteobacteria,c:Gammaproteobacteria,o:Xanthomonadales,f:Xanthomonadaceae,g:Stenotrophomonas
OTU_670	0	0	7	0	0	0	1	0	k:Bacteria,p:Bacteroidetes,c:Bacteroidia,o:Bacteroidales,f:Dysgonomonadaceae,g:Dysgonomonas
OTU_341	0	0	7	0	1	0	0	0	k:Bacteria,p:Proteobacteria,c:Alphaproteobacteria,o:Rhodobacterales,f:Rhodobacteraceae
OTU_351	0	0	7	0	1	0	0	0	k:Bacteria,p:Bacteroidetes,c:Bacteroidia,o:Flavobacteriales,f:Flavobacteriaceae,g:Flavobacterium,s:Flavobacterium_chungnamense
OTU_713	0	0	7	0	0	0	1	0	k:Bacteria,p:Bacteroidetes,c:Bacteroidia,o:Flavobacteriales,f:Flavobacteriaceae,g:uncultured
OTU_377	0	0	7	0	0	0	1	0	k:Bacteria,p:Proteobacteria,c:Alphaproteobacteria,o:Acetobacterales,f:Acetobacteraceae,g:uncultured
OTU_354	0	0	8	0	0	0	0	0	k:Bacteria,p:Firmicutes,c:Bacilli,o:Bacillales,f:Paenibacillaceae,g:Paenibacillus
OTU_615	1	0	2	1	1	0	1	1	k:Bacteria,p:Proteobacteria,c:Deltaproteobacteria,o:Desulfuromonadales,f:Geobacteraceae,g:Geobacter
OTU_555	0	1	0	2	1	2	1	0	k:Bacteria,p:Proteobacteria,c:Gammaproteobacteria,o:Gammaproteobacteria_Incertae_Sedis,f:Unknown_Family,g:Acidibacter,s:bacterium_Ellin5280
OTU_211	1	2	0	0	1	2	1	0	k:Bacteria,p:Proteobacteria,c:Alphaproteobacteria,o:Rhizobiales,f:Methyloligellaceae,g:uncultured
OTU_616	0	1	2	0	0	2	1	1	k:Bacteria,p:Proteobacteria,c:Alphaproteobacteria,o:Caulobacterales,f:Caulobacteraceae,g:Phenylobacterium
OTU_365	0	0	0	2	1	1	1	2	k:Bacteria,p:Bacteroidetes,c:Bacteroidia,o:Bacteroidales,f:Muribaculaceae
OTU_519	3	0	1	0	1	1	1	0	k:Bacteria,p:Actinobacteria,c:Thermoleophilia,o:Gaiellales,f:Gaiellaceae,g:Gaiella,s:uncultured_actinobacterium
OTU_345	3	2	0	1	0	0	0	1	k:Bacteria,p:Proteobacteria,c:Deltaproteobacteria,o:Desulfobacterales,f:Desulfobulbaceae
OTU_417	0	1	0	0	3	0	2	1	k:Bacteria,p:Bacteroidetes,c:Bacteroidia,o:Flavobacteriales,f:Flavobacteriaceae,g:uncultured,s:gut_metagenome
OTU_344	1	0	0	1	0	0	1	4	k:Bacteria,p:Firmicutes,c:Clostridia,o:Clostridiales,f:Clostridiaceae_1,g:Clostridium_sensu_stricto_1,s:uncultured_bacterium
OTU_715	0	0	1	1	0	0	2	3	k:Bacteria,p:Firmicutes,c:Clostridia,o:Clostridiales,f:Lachnospiraceae,g:uncultured,s:uncultured_bacterium
OTU_268	0	0	1	0	0	1	3	2	k:Bacteria,p:Firmicutes,c:Clostridia,o:Clostridiales,f:Lachnospiraceae,g:Lachnospiraceae_NK4A136_group,s:uncultured_bacterium
OTU_618	1	0	3	0	1	2	0	0	k:Bacteria,p:Bacteroidetes,c:Bacteroidia,o:Sphingobacteriales,f:Sphingobacteriaceae,g:Pedobacter,s:Pedobacter_sp._RHLS2
OTU_274	1	0	0	0	1	0	2	3	k:Bacteria,p:Bacteroidetes,c:Bacteroidia,o:Bacteroidales,f:Prevotellaceae,g:Alloprevotella,s:uncultured_Bacteroidales_bacterium
OTU_408	0	2	1	0	0	4	0	0	k:Bacteria,p:Proteobacteria,c:Alphaproteobacteria,o:Rhizobiales,f:KF-JG30-B3
OTU_453	1	1	5	0	0	0	0	0	k:Bacteria,p:Verrucomicrobia,c:Verrucomicrobiae,o:Chthoniobacterales,f:Chthoniobacteraceae,g:Candidatus_Udaeobacter
OTU_275	0	0	3	3	1	0	0	0	k:Bacteria,p:Bacteroidetes,c:Bacteroidia,o:Chitinophagales,f:Chitinophagaceae,g:Chitinophaga
OTU_325	0	0	0	1	1	5	0	0	k:Bacteria
OTU_403	0	0	4	1	0	0	0	2	k:Bacteria,p:Firmicutes,c:Bacilli,o:Lactobacillales,f:Streptococcaceae,g:Streptococcus,s:Streptococcus_hyointestinalis
OTU_227	0	0	0	0	0	3	1	3	k:Bacteria,p:Bacteroidetes,c:Bacteroidia,o:Bacteroidales,f:Tannerellaceae,g:Parabacteroides
OTU_337	2	5	0	0	0	0	0	0	k:Bacteria,p:Firmicutes,c:Clostridia,o:Clostridiales,f:Clostridiaceae_1,g:Clostridium_sensu_stricto_12
OTU_299	0	1	6	0	0	0	0	0	k:Bacteria,p:Verrucomicrobia,c:Verrucomicrobiae,o:Chthoniobacterales,f:Chthoniobacteraceae,g:Chthoniobacter,s:uncultured_bacterium
OTU_356	0	0	5	2	0	0	0	0	k:Bacteria,p:Gemmatimonadetes,c:Gemmatimonadetes,o:Gemmatimonadales,f:Gemmatimonadaceae,g:Gemmatimonas,s:uncultured_bacterium
OTU_284	6	0	0	1	0	0	0	0	k:Bacteria,p:Chloroflexi,c:Anaerolineae,o:Anaerolineales,f:Anaerolineaceae,g:uncultured
OTU_234	0	0	6	1	0	0	0	0	k:Bacteria,p:Gemmatimonadetes,c:Gemmatimonadetes,o:Gemmatimonadales,f:Gemmatimonadaceae,g:uncultured,s:uncultured_bacterium
OTU_290	0	0	6	1	0	0	0	0	k:Bacteria,p:Proteobacteria,c:Gammaproteobacteria,o:Salinisphaerales,f:Solimonadaceae,g:uncultured,s:Solimonas_sp._p112011
OTU_219	0	0	6	0	0	1	0	0	k:Bacteria,p:Verrucomicrobia,c:Verrucomicrobiae,o:Pedosphaerales,f:Pedosphaeraceae
OTU_362	0	0	6	0	0	1	0	0	k:Bacteria,p:Epsilonbacteraeota,c:Campylobacteria,o:Campylobacterales,f:Sulfurovaceae,g:Sulfurovum
OTU_654	1	0	6	0	0	0	0	0	k:Bacteria,p:Rokubacteria,c:NC10,o:Rokubacteriales
OTU_602	6	0	1	0	0	0	0	0	k:Bacteria,p:Bacteroidetes,c:Bacteroidia,o:Bacteroidales,f:Dysgonomonadaceae,g:Dysgonomonas,s:uncultured_bacterium
OTU_508	6	0	0	0	1	0	0	0	k:Bacteria,p:Actinobacteria,c:Acidimicrobiia,o:Microtrichales,f:Ilumatobacteraceae,g:CL500-29_marine_group,s:uncultured_actinobacterium
OTU_517	6	0	0	0	0	0	1	0	k:Bacteria,p:Acidobacteria,c:Acidobacteriia,o:Acidobacteriales,f:uncultured
OTU_230	1	0	6	0	0	0	0	0	k:Bacteria,p:Proteobacteria,c:Gammaproteobacteria,o:Vibrionales,f:Vibrionaceae,g:Photobacterium
OTU_182	0	0	6	0	0	0	0	1	k:Bacteria,p:Firmicutes,c:Clostridia,o:Clostridiales,f:Ruminococcaceae
OTU_762	0	0	6	0	1	0	0	0	k:Bacteria,p:Planctomycetes,c:Planctomycetacia,o:Planctomycetales,f:Rubinisphaeraceae,g:Planctomicrobium
OTU_309	0	0	6	0	0	0	0	1	k:Bacteria,p:Bacteroidetes,c:Bacteroidia,o:Bacteroidales,f:Muribaculaceae
OTU_380	0	0	6	0	0	0	0	1	k:Bacteria,p:Proteobacteria,c:Gammaproteobacteria,o:Xanthomonadales,f:Xanthomonadaceae,g:Arenimonas
OTU_613	0	0	6	0	0	0	0	1	k:Bacteria,p:Proteobacteria,c:Gammaproteobacteria,o:Betaproteobacteriales,f:Neisseriaceae,g:Neisseria
OTU_663	0	0	0	0	1	0	0	6	k:Bacteria,p:Proteobacteria,c:Gammaproteobacteria,o:Xanthomonadales,f:Xanthomonadaceae,g:Stenotrophomonas
OTU_300	0	0	0	0	0	0	3	4	k:Bacteria,p:Firmicutes,c:Negativicutes,o:Selenomonadales,f:Veillonellaceae,g:Megamonas,s:uncultured_bacterium
OTU_423	7	0	0	0	0	0	0	0	k:Bacteria,p:Proteobacteria,c:Alphaproteobacteria,o:Rhizobiales,f:Xanthobacteraceae,g:uncultured
OTU_199	0	0	7	0	0	0	0	0	k:Bacteria,p:Bacteroidetes,c:Bacteroidia,o:Flavobacteriales,f:Weeksellaceae,g:Chryseobacterium,s:Flavobacterium_sp._Smarlab_BioMol-2300973
OTU_827	1	2	1	1	1	0	0	0	k:Bacteria,p:Proteobacteria,c:Alphaproteobacteria,o:Sphingomonadales,f:Sphingomonadaceae,g:Novosphingobium
OTU_747	1	0	2	0	1	0	1	1	k:Bacteria,p:Proteobacteria,c:Gammaproteobacteria,o:Gammaproteobacteria_Incertae_Sedis,f:Unknown_Family,g:Acidibacter,s:uncultured_soil_bacterium
OTU_699	2	1	0	0	1	2	0	0	k:Bacteria,p:Verrucomicrobia,c:Verrucomicrobiae,o:Opitutales,f:Opitutaceae,g:Opitutus,s:uncultured_Verrucomicrobia_bacterium
OTU_781	2	1	0	2	0	0	0	1	k:Bacteria,p:Actinobacteria,c:Thermoleophilia,o:Gaiellales,f:uncultured
OTU_587	2	0	1	1	2	0	0	0	k:Bacteria,p:Proteobacteria,c:Deltaproteobacteria,o:Syntrophobacterales,f:Syntrophaceae,g:Smithella,s:uncultured_bacterium
OTU_442	0	0	2	1	2	1	0	0	k:Bacteria,p:Firmicutes,c:Bacilli,o:Bacillales,f:Paenibacillaceae,g:Paenibacillus
OTU_502	1	0	0	1	0	1	0	3	k:Bacteria,p:Bacteroidetes,c:Bacteroidia,o:Bacteroidales,f:Muribaculaceae
OTU_289	0	0	2	1	1	0	0	2	k:Bacteria,p:Proteobacteria,c:Gammaproteobacteria,o:Xanthomonadales,f:Xanthomonadaceae,g:Pseudoxanthomonas,s:proteobacterium_enrichment_culture_clone_4
OTU_387	0	0	0	1	1	1	0	3	k:Bacteria,p:Bacteroidetes,c:Bacteroidia,o:Sphingobacteriales,f:Sphingobacteriaceae,g:Pedobacter
OTU_705	1	0	3	1	1	0	0	0	k:Bacteria,p:Bacteroidetes,c:Bacteroidia,o:Chitinophagales,f:Chitinophagaceae,g:uncultured,s:uncultured_Bacteroidetes_bacterium
OTU_505	2	0	0	1	0	1	2	0	k:Bacteria,p:Firmicutes,c:Bacilli,o:Bacillales,f:Paenibacillaceae,g:Paenibacillus,s:uncultured_bacterium
OTU_361	1	0	1	0	0	1	0	3	k:Bacteria,p:Firmicutes,c:Clostridia,o:Clostridiales,f:Lachnospiraceae,g:Lachnospiraceae_NK4A136_group,s:uncultured_bacterium
OTU_501	0	0	1	0	1	3	1	0	k:Bacteria,p:Actinobacteria,c:Actinobacteria,o:Frankiales,f:Sporichthyaceae,g:hgcI_clade,s:uncultured_bacterium
OTU_671	0	0	1	0	2	0	1	2	k:Bacteria,p:Firmicutes,c:Clostridia,o:Clostridiales,f:Ruminococcaceae,g:uncultured,s:uncultured_bacterium
OTU_595	1	0	0	4	0	0	1	0	k:Bacteria,p:Actinobacteria,c:Thermoleophilia,o:Gaiellales,f:uncultured
OTU_441	0	0	4	1	1	0	0	0	k:Bacteria,p:Proteobacteria,c:Deltaproteobacteria,o:Syntrophobacterales,f:Syntrophaceae,g:Smithella,s:uncultured_bacterium
OTU_778	0	0	3	1	0	2	0	0	k:Bacteria,p:Proteobacteria,c:Alphaproteobacteria,o:Rhizobiales,f:Devosiaceae,g:Devosia
OTU_496	0	0	0	1	0	0	1	4	k:Bacteria,p:Firmicutes,c:Clostridia,o:Clostridiales,f:Ruminococcaceae,g:Ruminiclostridium_9,s:uncultured_bacterium
OTU_632	0	0	0	0	4	1	1	0	k:Bacteria
OTU_851	4	0	1	0	0	0	1	0	k:Bacteria,p:Proteobacteria,c:Alphaproteobacteria,o:Rhodobacterales,f:Rhodobacteraceae,g:uncultured
OTU_429	1	0	4	0	1	0	0	0	k:Bacteria,p:Proteobacteria,c:Alphaproteobacteria,o:Rhizobiales,f:Xanthobacteraceae,g:Pseudolabrys
OTU_436	1	0	4	0	1	0	0	0	k:Bacteria,p:Proteobacteria,c:Alphaproteobacteria,o:Rhizobiales,f:Devosiaceae,g:Devosia
OTU_339	0	2	0	0	0	4	0	0	k:Bacteria
OTU_614	0	3	3	0	0	0	0	0	k:Bacteria,p:Bacteroidetes,c:Bacteroidia,o:Bacteroidales,f:Muribaculaceae
OTU_371	0	0	5	0	0	1	0	0	k:Bacteria,p:Kiritimatiellaeota,c:Kiritimatiellae,o:WCHB1-41
OTU_446	0	0	0	0	3	3	0	0	k:Bacteria,p:Bacteroidetes,c:Bacteroidia,o:Chitinophagales,f:Chitinophagaceae,g:Arachidicoccus
OTU_307	0	0	5	0	0	1	0	0	k:Bacteria,p:Gemmatimonadetes,c:BD2-11_terrestrial_group
OTU_318	0	0	5	0	0	1	0	0	k:Bacteria,p:Proteobacteria,c:Alphaproteobacteria,o:Rhodospirillales,f:uncultured
OTU_421	5	0	1	0	0	0	0	0	k:Bacteria,p:Bacteroidetes,c:Bacteroidia,o:Bacteroidales,f:Muribaculaceae
OTU_623	5	0	0	0	1	0	0	0	k:Bacteria,p:Chloroflexi,c:Ktedonobacteria,o:Ktedonobacterales,f:Ktedonobacteraceae,g:uncultured,s:uncultured_bacterium
OTU_352	2	0	4	0	0	0	0	0	k:Bacteria,p:Proteobacteria,c:Alphaproteobacteria,o:Acetobacterales,f:Acetobacteraceae,g:Roseococcus
OTU_388	0	0	4	0	0	0	0	2	k:Bacteria,p:Actinobacteria,c:Actinobacteria,o:Bifidobacteriales,f:Bifidobacteriaceae,g:Bifidobacterium
OTU_438	0	0	4	0	0	0	0	2	k:Bacteria,p:Firmicutes,c:Erysipelotrichia,o:Erysipelotrichales,f:Erysipelotrichaceae,g:Solobacterium
OTU_691	0	0	0	0	0	0	3	3	k:Bacteria,p:Firmicutes,c:Clostridia,o:Clostridiales,f:Ruminococcaceae,g:[Eubacterium]_coprostanoligenes_group,s:uncultured_bacterium
OTU_682	0	0	0	0	0	0	3	3	k:Bacteria,p:Firmicutes,c:Clostridia,o:Clostridiales,f:Lachnospiraceae,g:Lachnoclostridium
OTU_296	0	0	0	0	0	0	3	3	k:Bacteria,p:Actinobacteria,c:Coriobacteriia,o:Coriobacteriales,f:Atopobiaceae,g:Atopobium
OTU_363	0	0	0	0	0	0	3	3	k:Bacteria,p:Bacteroidetes,c:Bacteroidia,o:Bacteroidales,f:Rikenellaceae,g:Alistipes
OTU_466	0	0	0	6	0	0	0	0	k:Bacteria,p:Proteobacteria,c:Deltaproteobacteria,o:Bdellovibrionales,f:Bacteriovoracaceae,g:Bacteriovorax,s:Bacteriovorax_sp._F2
OTU_465	0	0	6	0	0	0	0	0	k:Bacteria,p:Cyanobacteria,c:Oxyphotobacteria,o:Synechococcales,f:Cyanobiaceae,g:Prochlorococcus_MIT9313
OTU_540	1	0	1	1	0	0	1	1	k:Bacteria,p:Bacteroidetes,c:Bacteroidia,o:Sphingobacteriales,f:Sphingobacteriaceae
OTU_568	0	0	1	0	1	1	1	1	k:Bacteria,p:Bacteroidetes,c:Bacteroidia,o:Chitinophagales,f:Chitinophagaceae,g:uncultured
OTU_621	0	2	0	1	0	1	0	1	k:Bacteria,p:Bacteroidetes,c:Bacteroidia,o:Chitinophagales,f:Chitinophagaceae,g:Terrimonas
OTU_599	1	2	0	1	0	0	1	0	k:Bacteria,p:Proteobacteria,c:Deltaproteobacteria,o:Desulfuromonadales,f:Geobacteraceae,g:Geobacter,s:uncultured_delta_proteobacterium
OTU_543	0	1	0	2	1	0	0	1	k:Bacteria,p:Verrucomicrobia,c:Verrucomicrobiae,o:Chthoniobacterales,f:Chthoniobacteraceae,g:Candidatus_Udaeobacter,s:uncultured_bacterium
OTU_321	0	0	0	1	2	1	0	1	k:Bacteria,p:Bacteroidetes,c:Bacteroidia,o:Bacteroidales,f:Muribaculaceae
OTU_814	3	1	0	1	0	0	0	0	k:Bacteria,p:Proteobacteria,c:Deltaproteobacteria,o:Myxococcales,f:Haliangiaceae,g:Haliangium,s:uncultured_Myxococcales_bacterium
OTU_557	1	3	0	1	0	0	0	0	k:Bacteria,p:Bacteroidetes,c:Bacteroidia,o:Bacteroidales,f:Muribaculaceae
OTU_317	0	1	0	3	1	0	0	0	k:Bacteria,p:Proteobacteria,c:Deltaproteobacteria,o:Myxococcales,f:Polyangiaceae
OTU_444	0	1	0	0	2	2	0	0	k:Bacteria,p:Nitrospirae,c:Thermodesulfovibrionia,o:uncultured
OTU_783	0	0	3	1	1	0	0	0	k:Bacteria,p:Proteobacteria,c:Alphaproteobacteria,o:Rhizobiales,f:Xanthobacteraceae,g:Rhodoplanes,s:uncultured_alpha_proteobacterium
OTU_364	0	0	0	1	0	0	1	3	k:Bacteria,p:Bacteroidetes,c:Bacteroidia,o:Bacteroidales,f:Bacteroidaceae,g:Bacteroides,s:uncultured_bacterium
OTU_463	0	0	0	1	3	1	0	0	k:Bacteria
OTU_776	0	0	0	1	0	0	3	1	k:Bacteria,p:Firmicutes,c:Clostridia,o:Clostridiales,f:Lachnospiraceae,g:Lachnospiraceae_NK4A136_group,s:uncultured_bacterium
OTU_758	3	0	0	0	0	1	1	0	k:Bacteria,p:Proteobacteria,c:Alphaproteobacteria,o:Sphingomonadales,f:Sphingomonadaceae,g:Sphingomonas,s:uncultured_Sphingomonas_sp.
OTU_795	3	0	1	0	1	0	0	0	k:Bacteria,p:Bacteroidetes,c:Bacteroidia,o:Bacteroidales,f:Prevotellaceae,g:Alloprevotella,s:uncultured_bacterium
OTU_335	1	0	0	0	3	0	1	0	k:Bacteria,p:Elusimicrobia,c:Elusimicrobia,o:Elusimicrobiales,f:Elusimicrobiaceae,g:Elusimicrobium,s:uncultured_bacterium
OTU_398	0	0	0	0	3	0	1	1	k:Bacteria,p:Firmicutes,c:Clostridia,o:Clostridiales,f:Lachnospiraceae,g:[Ruminococcus]_torques_group,s:uncultured_bacterium
OTU_286	0	0	0	0	1	0	2	2	k:Bacteria,p:Deferribacteres,c:Deferribacteres,o:Deferribacterales,f:Deferribacteraceae,g:Mucispirillum
OTU_348	0	1	4	0	0	0	0	0	k:Bacteria,p:Gemmatimonadetes,c:Longimicrobia,o:Longimicrobiales,f:Longimicrobiaceae
OTU_585	0	2	0	0	0	0	0	3	k:Bacteria,p:Proteobacteria,c:Alphaproteobacteria,o:Rhizobiales,f:A0839
OTU_528	4	0	0	1	0	0	0	0	k:Bacteria,p:Proteobacteria,c:Gammaproteobacteria,o:Alteromonadales,f:Marinobacteraceae,g:Marinobacter
OTU_495	0	0	3	0	0	2	0	0	k:Bacteria,p:Chloroflexi,c:Chloroflexia,o:Chloroflexales,f:Roseiflexaceae,g:uncultured,s:uncultured_bacterium
OTU_712	0	0	0	0	1	4	0	0	k:Bacteria
OTU_652	0	0	4	0	0	1	0	0	k:Bacteria,p:Proteobacteria,c:Gammaproteobacteria,o:Betaproteobacteriales,f:Nitrosomonadaceae,g:MND1
OTU_780	2	0	0	0	0	3	0	0	k:Bacteria,p:Proteobacteria,c:Deltaproteobacteria,o:Myxococcales,f:Archangiaceae,g:Vitiosangium,s:Archangiaceae_bacterium_0558-ZXW145
OTU_490	0	0	0	0	0	1	0	4	k:Bacteria,p:Firmicutes,c:Clostridia,o:Clostridiales,f:Ruminococcaceae,g:Ruminococcaceae_UCG-003,s:uncultured_bacterium
OTU_358	1	0	4	0	0	0	0	0	k:Bacteria,p:Acidobacteria,c:Subgroup_6
OTU_512	1	0	4	0	0	0	0	0	k:Bacteria,p:Bacteroidetes,c:Bacteroidia,o:Bacteroidales,f:Prevotellaceae,g:Alloprevotella,s:uncultured_Prevotellaceae_bacterium
OTU_411	0	0	4	0	0	0	0	1	k:Bacteria,p:Proteobacteria,c:Alphaproteobacteria,o:Rhodospirillales,f:AEGEAN-169_marine_group
OTU_833	0	0	4	0	0	0	1	0	k:Bacteria,p:Proteobacteria,c:Gammaproteobacteria,o:Betaproteobacteriales,f:TRA3-20
OTU_665	0	0	2	0	0	0	0	3	k:Bacteria,p:Firmicutes,c:Bacilli,o:Bacillales,f:Family_XII,g:Exiguobacterium
OTU_304	0	0	4	0	0	0	0	1	k:Bacteria,p:Chloroflexi,c:Anaerolineae,o:Anaerolineales,f:Anaerolineaceae,g:uncultured
OTU_628	0	0	3	0	2	0	0	0	k:Bacteria,p:Proteobacteria,c:Alphaproteobacteria,o:Rhizobiales,f:Beijerinckiaceae,g:Methylobacterium
OTU_696	0	0	0	0	4	0	1	0	k:Bacteria
OTU_484	0	0	0	0	0	0	2	3	k:Bacteria,p:Firmicutes,c:Clostridia,o:Clostridiales,f:Ruminococcaceae,g:Ruminococcus_1,s:uncultured_bacterium
OTU_500	0	0	0	0	0	0	2	3	k:Bacteria,p:Latescibacteria
OTU_588	1	1	0	0	1	0	1	0	k:Bacteria,p:Firmicutes,c:Clostridia,o:Clostridiales,f:Peptostreptococcaceae,g:Sporacetigenium,s:Sporacetigenium_mesophilum
OTU_680	0	0	1	1	0	0	1	1	k:Bacteria,p:Proteobacteria,c:Gammaproteobacteria,o:SAR86_clade
OTU_839	0	0	1	1	1	0	0	1	k:Bacteria,p:Bacteroidetes,c:Bacteroidia,o:Bacteroidales,f:Muribaculaceae
OTU_586	0	0	0	0	1	1	1	1	k:Bacteria,p:Proteobacteria,c:Gammaproteobacteria,o:Methylococcales,f:Methylomonaceae
OTU_560	1	0	1	0	0	1	0	1	k:Bacteria,p:Chloroflexi,c:KD4-96
OTU_754	1	0	0	0	1	1	1	0	k:Bacteria,p:Proteobacteria,c:Deltaproteobacteria,o:MBNT15
OTU_799	0	2	0	0	1	1	0	0	k:Bacteria
OTU_791	0	1	0	0	2	0	1	0	k:Bacteria
OTU_554	0	1	0	0	2	0	0	1	k:Bacteria
OTU_480	0	1	1	0	0	2	0	0	k:Bacteria,p:Bacteroidetes,c:Bacteroidia,o:Chitinophagales,f:Chitinophagaceae,g:Pseudoflavitalea,s:Flavitalea_sp._HBUM179779
OTU_753	2	1	0	0	0	1	0	0	k:Bacteria,p:Bacteroidetes,c:Bacteroidia,o:Bacteroidales,f:SB-5
OTU_815	0	0	0	1	2	0	0	1	k:Bacteria,p:Bacteroidetes,c:Bacteroidia,o:Bacteroidales,f:Muribaculaceae
OTU_406	2	0	0	1	1	0	0	0	k:Bacteria,p:Proteobacteria,c:Gammaproteobacteria,o:Betaproteobacteriales,f:Hydrogenophilaceae,g:uncultured
OTU_460	2	0	0	1	1	0	0	0	k:Bacteria,p:Actinobacteria,c:Actinobacteria,o:Corynebacteriales,f:Corynebacteriaceae,g:Corynebacterium_1,s:Corynebacterium_accolens
OTU_842	0	0	1	2	1	0	0	0	k:Bacteria,p:Firmicutes,c:Clostridia,o:Clostridiales,f:Lachnospiraceae,g:Lachnospiraceae_NK4A136_group,s:uncultured_bacterium
OTU_572	0	0	0	2	1	0	0	1	k:Bacteria,p:Proteobacteria,c:Alphaproteobacteria,o:Caulobacterales,f:Caulobacteraceae,g:Caulobacter
OTU_386	0	0	1	0	0	1	0	2	k:Bacteria,p:Firmicutes,c:Clostridia,o:Clostridiales,f:Lachnospiraceae,g:[Ruminococcus]_gnavus_group,s:uncultured_bacterium
OTU_468	0	0	0	0	1	2	0	1	k:Bacteria,p:Firmicutes,c:Clostridia,o:Clostridiales,f:Ruminococcaceae,g:Ruminococcaceae_UCG-014,s:uncultured_bacterium
OTU_701	0	0	0	0	2	1	1	0	k:Bacteria,p:Firmicutes,c:Clostridia,o:Clostridiales,f:Lachnospiraceae,g:Lachnospiraceae_NK4B4_group,s:uncultured_bacterium
OTU_547	0	0	0	0	2	1	1	0	k:Bacteria
OTU_498	0	0	1	0	1	2	0	0	k:Bacteria,p:Actinobacteria,c:Thermoleophilia,o:Solirubrobacterales
OTU_683	2	0	0	0	1	0	1	0	k:Bacteria,p:Proteobacteria,c:Gammaproteobacteria,o:CCD24
OTU_826	0	0	1	0	2	0	0	1	k:Bacteria,p:Firmicutes,c:Clostridia,o:Clostridiales,f:Lachnospiraceae,g:Roseburia,s:uncultured_bacterium
OTU_449	0	0	1	0	0	0	1	2	k:Bacteria,p:Firmicutes,c:Clostridia,o:Clostridiales,f:Ruminococcaceae,g:Subdoligranulum,s:uncultured_bacterium
OTU_828	0	0	2	0	1	0	1	0	k:Bacteria,p:Proteobacteria,c:Alphaproteobacteria,o:Rhodobacterales,f:Rhodobacteraceae
OTU_774	0	1	3	0	0	0	0	0	k:Bacteria,p:Bacteroidetes,c:Bacteroidia,o:Bacteroidales,f:Prevotellaceae,g:Prevotella
OTU_489	0	0	0	3	1	0	0	0	k:Bacteria,p:Firmicutes,c:Clostridia,o:Clostridiales,f:Ruminococcaceae,g:[Eubacterium]_coprostanoligenes_group,s:uncultured_bacterium
OTU_744	3	0	0	1	0	0	0	0	k:Bacteria,p:Proteobacteria,c:Alphaproteobacteria,o:Rhizobiales,f:Rhizobiaceae,g:Ensifer
OTU_767	0	0	3	1	0	0	0	0	k:Bacteria,p:Rokubacteria,c:NC10,o:Rokubacteriales
OTU_676	0	0	3	1	0	0	0	0	k:Bacteria,p:Bacteroidetes,c:Bacteroidia,o:Chitinophagales,f:Chitinophagaceae,g:Niastella,s:uncultured_bacterium
OTU_383	0	0	0	0	0	2	2	0	k:Bacteria
OTU_630	0	0	0	0	2	2	0	0	k:Bacteria
OTU_516	0	0	0	0	3	1	0	0	k:Bacteria,p:Bacteroidetes,c:Bacteroidia,o:Sphingobacteriales,f:Sphingobacteriaceae,g:Sphingobacterium
OTU_850	0	0	0	0	0	1	0	3	k:Bacteria,p:Bacteroidetes,c:Bacteroidia,o:Bacteroidales,f:Rikenellaceae,g:Alistipes,s:uncultured_bacterium
OTU_521	0	0	3	0	0	1	0	0	k:Bacteria,p:Proteobacteria,c:Gammaproteobacteria,o:Betaproteobacteriales,f:Methylophilaceae,g:uncultured,s:uncultured_bacterium
OTU_800	0	0	0	0	0	3	1	0	k:Bacteria,p:Proteobacteria,c:Gammaproteobacteria,o:Xanthomonadales,f:Xanthomonadaceae,g:Pseudoxanthomonas
OTU_709	3	0	0	0	0	0	0	1	k:Bacteria,p:Verrucomicrobia,c:Verrucomicrobiae,o:Pedosphaerales,f:Pedosphaeraceae
OTU_854	1	0	3	0	0	0	0	0	k:Bacteria,p:Proteobacteria,c:Gammaproteobacteria,o:Alteromonadales,f:Alteromonadaceae,g:Rheinheimera
OTU_714	2	0	2	0	0	0	0	0	k:Bacteria,p:Actinobacteria,c:Actinobacteria,o:Micrococcales,f:Microbacteriaceae,g:Pontimonas,s:uncultured_bacterium
OTU_532	2	0	2	0	0	0	0	0	k:Bacteria,p:Verrucomicrobia,c:Verrucomicrobiae,o:Methylacidiphilales,f:Methylacidiphilaceae,g:uncultured,s:metagenome
OTU_327	0	0	3	0	0	0	0	1	k:Bacteria,p:Proteobacteria,c:Alphaproteobacteria,o:Sphingomonadales,f:Sphingomonadaceae,g:Novosphingobium,s:uncultured_bacterium
OTU_478	0	0	3	0	0	0	0	1	k:Bacteria,p:Proteobacteria,c:Gammaproteobacteria,o:Pseudomonadales,f:Moraxellaceae,g:Perlucidibaca,s:uncultured_bacterium
OTU_400	0	0	1	0	0	0	3	0	k:Bacteria,p:Bacteroidetes,c:Bacteroidia,o:Bacteroidales,f:Marinifilaceae,g:Odoribacter,s:uncultured_bacterium
OTU_427	0	0	3	0	1	0	0	0	k:Bacteria,p:Verrucomicrobia,c:Verrucomicrobiae,o:Chthoniobacterales,f:Terrimicrobiaceae
OTU_422	0	0	0	0	1	0	0	3	k:Bacteria,p:Firmicutes,c:Clostridia,o:Clostridiales,f:Lachnospiraceae
OTU_451	0	0	0	0	1	0	0	3	k:Bacteria,p:Firmicutes,c:Clostridia,o:Clostridiales,f:Lachnospiraceae,g:Lachnospiraceae_NC2004_group,s:uncultured_bacterium
OTU_805	0	0	0	0	0	0	2	2	k:Bacteria,p:Firmicutes,c:Clostridia,o:Clostridiales,f:Ruminococcaceae,g:Ruminococcus_1,s:uncultured_bacterium
OTU_372	0	0	0	0	0	0	1	3	k:Bacteria,p:Firmicutes,c:Clostridia,o:Clostridiales,f:Ruminococcaceae,g:Ruminiclostridium_6,s:[Eubacterium]_siraeum
OTU_334	0	0	0	0	0	0	1	3	k:Bacteria,p:Firmicutes,c:Clostridia,o:Clostridiales,f:Lachnospiraceae,g:Butyrivibrio,s:uncultured_bacterium
OTU_832	0	0	4	0	0	0	0	0	k:Bacteria,p:Proteobacteria,c:Gammaproteobacteria,o:Cellvibrionales,f:Halieaceae,g:OM60NOR5_clade
OTU_746	0	0	0	0	4	0	0	0	k:Bacteria,p:Nitrospirae,c:Thermodesulfovibrionia,o:uncultured
OTU_675	0	0	0	0	0	0	0	4	k:Bacteria,p:Firmicutes,c:Clostridia,o:Clostridiales,f:Ruminococcaceae,g:Ruminococcaceae_UCG-005,s:uncultured_bacterium
OTU_606	0	1	0	0	1	0	0	1	k:Bacteria,p:Firmicutes,c:Clostridia,o:Clostridiales,f:Clostridiaceae_1,g:Clostridium_sensu_stricto_10,s:uncultured_bacterium
OTU_787	1	1	0	0	0	0	0	1	k:Bacteria,p:Kiritimatiellaeota,c:Kiritimatiellae,o:WCHB1-41
OTU_546	0	1	1	0	0	0	1	0	k:Bacteria,p:Nitrospirae,c:Thermodesulfovibrionia,o:uncultured
OTU_857	0	1	0	1	1	0	0	0	k:Bacteria,p:Bacteroidetes,c:Bacteroidia,o:Bacteroidales,f:Muribaculaceae
OTU_581	1	1	0	0	1	0	0	0	k:Bacteria,p:Chloroflexi,c:Anaerolineae,o:Anaerolineales,f:Anaerolineaceae,g:uncultured
OTU_750	1	0	0	1	0	0	1	0	k:Bacteria,p:Proteobacteria,c:Gammaproteobacteria,o:Betaproteobacteriales,f:Burkholderiaceae,g:uncultured
OTU_420	0	0	0	1	1	1	0	0	k:Bacteria
OTU_579	1	0	1	1	0	0	0	0	k:Bacteria,p:Bacteroidetes,c:Bacteroidia,o:Cytophagales,f:Hymenobacteraceae,g:Pontibacter,s:Pontibacter_sp._LX8
OTU_700	1	0	0	1	0	0	1	0	k:Bacteria,p:Bacteroidetes,c:Bacteroidia,o:Flavobacteriales,f:Flavobacteriaceae,g:Myroides
OTU_718	0	0	1	1	0	0	1	0	k:Bacteria,p:Bacteroidetes,c:Ignavibacteria,o:Ignavibacteriales,f:Ignavibacteriaceae,g:Ignavibacterium,s:uncultured_bacterium
OTU_574	0	0	1	1	1	0	0	0	k:Bacteria,p:Bacteroidetes,c:Bacteroidia,o:Flavobacteriales,f:Weeksellaceae,g:Cloacibacterium
OTU_381	1	0	0	1	1	0	0	0	k:Bacteria,p:Actinobacteria,c:Thermoleophilia,o:Gaiellales,f:uncultured
OTU_811	0	0	0	1	0	0	1	1	k:Bacteria,p:Firmicutes,c:Erysipelotrichia,o:Erysipelotrichales,f:Erysipelotrichaceae
OTU_379	0	0	1	0	0	1	1	0	k:Bacteria,p:Proteobacteria,c:Alphaproteobacteria,o:Sphingomonadales,f:Sphingomonadaceae,g:uncultured,s:Novosphingobium_sp._KACHI16
OTU_825	1	0	1	0	1	0	0	0	k:Bacteria,p:Bacteroidetes,c:Bacteroidia,o:Bacteroidales,f:Muribaculaceae
OTU_845	0	0	1	0	1	0	1	0	k:Bacteria,p:Proteobacteria,c:Deltaproteobacteria,o:NB1-j
OTU_693	0	0	0	0	1	0	1	1	k:Bacteria,p:Firmicutes,c:Clostridia,o:Clostridiales,f:Lachnospiraceae
OTU_822	0	0	0	0	1	0	1	1	k:Bacteria,p:Bacteroidetes,c:Bacteroidia,o:Chitinophagales,f:Chitinophagaceae
OTU_526	0	2	1	0	0	0	0	0	k:Bacteria,p:Bacteroidetes,c:Bacteroidia,o:Chitinophagales,f:Chitinophagaceae,g:uncultured
OTU_638	1	2	0	0	0	0	0	0	k:Bacteria,p:Bacteroidetes,c:Bacteroidia,o:Bacteroidales,f:Paludibacteraceae,g:uncultured,s:uncultured_bacterium
OTU_418	0	2	0	0	0	1	0	0	k:Bacteria
OTU_844	0	0	0	2	0	0	1	0	k:Bacteria,p:Proteobacteria,c:Gammaproteobacteria,o:Betaproteobacteriales,f:Sulfuricellaceae
OTU_751	2	0	0	1	0	0	0	0	k:Bacteria,p:Bacteroidetes,c:Bacteroidia,o:Chitinophagales,f:Chitinophagaceae,g:uncultured,s:uncultured_bacterium
OTU_733	0	0	1	2	0	0	0	0	k:Bacteria,p:Verrucomicrobia,c:Verrucomicrobiae,o:Opitutales,f:Opitutaceae,g:Lacunisphaera,s:uncultured_bacterium
OTU_831	0	0	0	2	0	1	0	0	k:Bacteria,p:Planctomycetes,c:Phycisphaerae,o:Tepidisphaerales,f:WD2101_soil_group
OTU_493	0	0	2	1	0	0	0	0	k:Bacteria,p:Proteobacteria,c:Gammaproteobacteria,o:Alteromonadales,f:Alteromonadaceae,g:Rheinheimera
OTU_716	2	0	0	0	0	1	0	0	k:Bacteria,p:Bacteroidetes,c:Bacteroidia,o:Bacteroidales,f:Muribaculaceae
OTU_563	0	0	0	0	0	2	1	0	k:Bacteria
OTU_407	1	0	0	0	0	2	0	0	k:Bacteria,p:Planctomycetes,c:Phycisphaerae,o:Tepidisphaerales,f:WD2101_soil_group
OTU_629	0	0	0	0	2	1	0	0	k:Bacteria
OTU_527	1	0	2	0	0	0	0	0	k:Bacteria,p:Verrucomicrobia,c:Verrucomicrobiae,o:Chthoniobacterales,f:Terrimicrobiaceae,g:Terrimicrobium
OTU_785	2	0	1	0	0	0	0	0	k:Bacteria,p:Proteobacteria,c:Gammaproteobacteria,o:Betaproteobacteriales,f:Nitrosomonadaceae,g:Ellin6067
OTU_396	2	0	0	0	0	0	0	1	k:Bacteria,p:Firmicutes,c:Clostridia,o:Clostridiales,f:Ruminococcaceae,g:Ruminococcaceae_UCG-013,s:uncultured_bacterium
OTU_728	2	0	0	0	0	0	1	0	k:Bacteria,p:Acidobacteria,c:Acidobacteriia,o:Acidobacteriales,f:Acidobacteriaceae_Subgroup_1
OTU_804	1	0	2	0	0	0	0	0	k:Bacteria,p:Gemmatimonadetes,c:Gemmatimonadetes,o:Gemmatimonadales,f:Gemmatimonadaceae,g:Gemmatimonas
OTU_759	0	0	1	0	0	0	0	2	k:Bacteria,p:Firmicutes,c:Clostridia,o:Clostridiales,f:Lachnospiraceae,g:Oribacterium
OTU_775	0	0	2	0	0	0	0	1	k:Bacteria,p:Actinobacteria,c:Actinobacteria,o:Frankiales,f:Geodermatophilaceae,g:Blastococcus
OTU_637	0	0	2	0	1	0	0	0	k:Bacteria,p:Proteobacteria,c:Gammaproteobacteria,o:Oceanospirillales,f:Litoricolaceae,g:Litoricola,s:uncultured_gamma_proteobacterium
OTU_793	0	0	2	0	1	0	0	0	k:Bacteria,p:Acidobacteria,c:Subgroup_25
OTU_464	0	0	2	0	1	0	0	0	k:Bacteria,p:Firmicutes,c:Bacilli,o:Lactobacillales,f:Aerococcaceae,g:Aerococcus
OTU_553	0	0	2	0	0	0	1	0	k:Bacteria,p:Gemmatimonadetes,c:Gemmatimonadetes,o:Gemmatimonadales,f:Gemmatimonadaceae,g:uncultured
OTU_806	0	0	0	0	2	0	0	1	k:Bacteria,p:Tenericutes,c:Mollicutes,o:Mollicutes_RF39
OTU_667	0	0	0	0	1	0	0	2	k:Bacteria
OTU_677	0	0	0	0	0	0	2	1	k:Bacteria,p:Actinobacteria,c:Coriobacteriia,o:Coriobacteriales,f:Eggerthellaceae,g:Eggerthella,s:Eggerthella_sp._MVA8
OTU_625	0	0	0	0	0	0	1	2	k:Bacteria,p:Firmicutes,c:Clostridia,o:Clostridiales,f:Ruminococcaceae,g:UBA1819,s:Clostridiaceae_bacterium_NML_061030
OTU_472	0	0	0	0	0	0	2	1	k:Bacteria,p:Firmicutes,c:Negativicutes,o:Selenomonadales,f:Acidaminococcaceae,g:Phascolarctobacterium,s:uncultured_bacterium
OTU_722	0	3	0	0	0	0	0	0	k:Bacteria,p:Bacteroidetes,c:Bacteroidia,o:Sphingobacteriales,f:env.OPS_17
OTU_392	0	0	0	3	0	0	0	0	k:Bacteria,p:Bacteroidetes,c:Bacteroidia,o:Chitinophagales,f:Saprospiraceae,g:Phaeodactylibacter,s:uncultured_bacterium
OTU_564	0	0	0	3	0	0	0	0	k:Bacteria,p:Proteobacteria,c:Alphaproteobacteria,o:Rhizobiales,f:Hyphomicrobiaceae,g:Hyphomicrobium
OTU_848	0	0	0	0	0	3	0	0	k:Bacteria,p:Bacteroidetes,c:Bacteroidia,o:Bacteroidales,f:Muribaculaceae
OTU_596	3	0	0	0	0	0	0	0	k:Bacteria,p:Bacteroidetes,c:Bacteroidia,o:Bacteroidales,f:Prevotellaceae,g:Prevotella_2,s:uncultured_Prevotella_sp.
OTU_589	0	0	0	0	0	0	0	3	k:Bacteria,p:Firmicutes,c:Clostridia,o:Clostridiales,f:Lachnospiraceae,g:Lachnospiraceae_NK4A136_group,s:uncultured_bacterium
OTU_820	1	1	0	0	0	0	0	0	k:Bacteria,p:Chloroflexi,c:Ktedonobacteria,o:Ktedonobacterales,f:Ktedonobacteraceae,g:HSB_OF53-F07,s:uncultured_bacterium
OTU_816	1	1	0	0	0	0	0	0	k:Bacteria,p:Actinobacteria,c:MB-A2-108
OTU_537	0	1	0	0	0	0	1	0	k:Bacteria
OTU_803	0	1	0	0	1	0	0	0	k:Bacteria,p:Actinobacteria,c:Thermoleophilia,o:Gaiellales,f:uncultured
OTU_592	0	1	1	0	0	0	0	0	k:Bacteria,p:Verrucomicrobia,c:Verrucomicrobiae,o:Chthoniobacterales,f:Chthoniobacteraceae,g:Candidatus_Udaeobacter,s:uncultured_bacterium
OTU_736	1	0	0	1	0	0	0	0	k:Bacteria,p:Actinobacteria,c:Actinobacteria,o:Corynebacteriales,f:Corynebacteriaceae,g:Lawsonella,s:bacterium_CCF-01
OTU_566	0	0	1	1	0	0	0	0	k:Bacteria,p:Acidobacteria,c:Subgroup_22
OTU_749	1	0	0	1	0	0	0	0	k:Bacteria,p:Bacteroidetes,c:Bacteroidia,o:Bacteroidales,f:Prevotellaceae,g:Prevotella,s:Prevotella_nanceiensis
OTU_544	0	0	0	1	0	0	0	1	k:Bacteria,p:Proteobacteria,c:Gammaproteobacteria,o:Gammaproteobacteria_Incertae_Sedis,f:Unknown_Family,g:uncultured,s:uncultured_gamma_proteobacterium
OTU_622	0	0	0	1	0	0	1	0	k:Bacteria
OTU_847	0	0	0	1	0	1	0	0	k:Bacteria
OTU_704	0	0	1	1	0	0	0	0	k:Bacteria,p:Actinobacteria,c:Thermoleophilia,o:Solirubrobacterales,f:Solirubrobacteraceae,g:uncultured,s:uncultured_Actinomycetales_bacterium
OTU_607	1	0	0	1	0	0	0	0	k:Bacteria,p:Proteobacteria,c:Gammaproteobacteria,o:Methylococcales,f:Methylomonaceae
OTU_539	0	0	0	1	0	0	0	1	k:Bacteria,p:Firmicutes,c:Clostridia,o:Clostridiales,f:Peptococcaceae,g:Peptococcus,s:uncultured_bacterium
OTU_748	0	0	0	0	0	1	1	0	k:Bacteria,p:Firmicutes,c:Clostridia,o:Clostridiales,f:Clostridiaceae_1,g:Clostridium_sensu_stricto_12
OTU_769	0	0	0	0	0	1	0	1	k:Bacteria,p:Proteobacteria,c:Deltaproteobacteria,o:Desulfovibrionales,f:Desulfovibrionaceae,g:Bilophila,s:uncultured_bacterium
OTU_789	0	0	0	0	1	1	0	0	k:Bacteria,p:Proteobacteria,c:Gammaproteobacteria,o:Legionellales,f:Legionellaceae,g:Legionella
OTU_770	1	0	1	0	0	0	0	0	k:Bacteria,p:Bacteroidetes,c:Bacteroidia,o:Sphingobacteriales,f:Lentimicrobiaceae
OTU_740	1	0	0	0	0	0	0	1	k:Bacteria,p:Proteobacteria,c:Deltaproteobacteria,o:Desulfovibrionales,f:Desulfovibrionaceae,g:Bilophila,s:uncultured_bacterium
OTU_819	0	0	1	0	0	0	1	0	k:Bacteria,p:Firmicutes,c:Clostridia,o:Clostridiales,f:Ruminococcaceae,g:uncultured,s:uncultured_bacterium
OTU_646	0	0	1	0	1	0	0	0	k:Bacteria,p:Proteobacteria,c:Alphaproteobacteria,o:Reyranellales,f:Reyranellaceae,g:Reyranella,s:uncultured_bacterium
OTU_575	0	0	1	0	1	0	0	0	k:Bacteria
OTU_658	0	0	1	0	0	0	0	1	k:Bacteria,p:Proteobacteria,c:Alphaproteobacteria,o:Caulobacterales,f:Caulobacteraceae,g:uncultured,s:uncultured_Caulobacter_sp.
OTU_855	0	0	0	0	1	0	1	0	k:Bacteria,p:Bacteroidetes,c:Bacteroidia,o:Flavobacteriales,f:Weeksellaceae,g:Apibacter,s:Apibacter_adventoris
OTU_624	0	0	0	0	1	0	0	1	k:Bacteria,p:Proteobacteria,c:Gammaproteobacteria,o:Legionellales,f:Legionellaceae,g:Legionella,s:uncultured_bacterium
OTU_757	0	0	0	0	0	0	1	1	k:Bacteria,p:Proteobacteria,c:Gammaproteobacteria,o:WD260
OTU_766	0	0	0	0	0	0	1	1	k:Bacteria,p:Bacteroidetes,c:Bacteroidia,o:Bacteroidales,f:Prevotellaceae,g:Prevotellaceae_UCG-001,s:uncultured_bacterium
OTU_708	0	0	0	0	0	0	1	1	k:Bacteria,p:Firmicutes,c:Clostridia,o:Clostridiales,f:Lachnospiraceae,g:uncultured,s:uncultured_bacterium
OTU_707	0	0	0	0	0	0	1	1	k:Bacteria,p:Firmicutes,c:Clostridia,o:Clostridiales,f:Caldicoprobacteraceae,g:Caldicoprobacter
OTU_681	0	0	0	0	0	0	1	1	k:Bacteria,p:Firmicutes,c:Clostridia,o:Clostridiales,f:Lachnospiraceae,g:[Ruminococcus]_torques_group,s:uncultured_bacterium
OTU_786	0	0	0	0	0	0	1	1	k:Bacteria,p:Proteobacteria,c:Gammaproteobacteria,o:Betaproteobacteriales,f:Nitrosomonadaceae,g:Ellin6067
OTU_794	2	0	0	0	0	0	0	0	k:Bacteria,p:Firmicutes,c:Clostridia,o:Clostridiales,f:Heliobacteriaceae,g:Hydrogenispora,s:uncultured_bacterium
OTU_725	0	0	2	0	0	0	0	0	k:Bacteria,p:Proteobacteria,c:Gammaproteobacteria,o:Oceanospirillales,f:Saccharospirillaceae,g:Thalassolituus,s:Thalassolituus_marinus
OTU_655	0	0	0	0	0	0	2	0	k:Bacteria,p:Firmicutes,c:Clostridia,o:Clostridiales,f:Lachnospiraceae,g:uncultured,s:uncultured_bacterium
OTU_626	0	0	0	0	0	0	2	0	k:Bacteria,p:Firmicutes,c:Clostridia,o:Clostridiales,f:Ruminococcaceae,g:Ruminococcus_1
OTU_662	0	0	0	0	0	0	0	2	k:Bacteria,p:Firmicutes,c:Clostridia,o:Clostridiales,f:Ruminococcaceae,g:Ruminococcaceae_UCG-005,s:uncultured_bacterium
OTU_698	0	0	0	0	0	0	0	2	k:Bacteria,p:Firmicutes,c:Clostridia,o:Clostridiales,f:Ruminococcaceae,g:[Eubacterium]_coprostanoligenes_group,s:uncultured_bacterium
OTU_685	0	0	0	0	0	0	0	2	k:Bacteria,p:Proteobacteria,c:Alphaproteobacteria,o:Rhizobiales,f:Rhizobiales_Incertae_Sedis,g:Nordella
OTU_742	0	0	0	0	0	0	0	2	k:Bacteria,p:Firmicutes,c:Clostridia,o:Clostridiales,f:Lachnospiraceae,g:Anaerostipes
OTU_580	0	0	0	0	0	0	0	2	k:Bacteria,p:Firmicutes,c:Clostridia,o:Clostridiales,f:Ruminococcaceae,g:[Eubacterium]_coprostanoligenes_group,s:uncultured_bacterium

## Sheet: ITS
OTU ID	AG	AH	BG	BH	CG	CH	DT	ET	Taxonomy
OTU_1	348	326	31752	142121	135862	132371	125712	135034	k:Fungi,p:Ascomycota,c:Sordariomycetes,o:Hypocreales,f:Ophiocordycipitaceae,g:Ophiocordyceps,s:Ophiocordyceps_sinensis
OTU_3	870	188	1208	14	22	9	12	16	k:Fungi,p:Ascomycota,c:Sordariomycetes,o:Glomerellales,f:Plectosphaerellaceae,g:Verticillium,s:Verticillium_leptobactrum
OTU_4	705	0	100	5	4	5	0	7	k:Fungi,p:Ascomycota
OTU_7	0	5	263	1	0	0	4	9	k:Fungi,p:Ascomycota,c:Leotiomycetes,o:Helotiales
OTU_12	13	9	17	37	48	55	40	52	k:Fungi,p:Ascomycota,c:Sordariomycetes
OTU_13	56	2	188	1	0	0	2	0	k:Fungi,p:Ascomycota,c:Saccharomycetes,o:Saccharomycetales,f:Saccharomycetales_fam_Incertae_sedis,g:Candida
OTU_10	69	24	15	7	44	25	31	13	k:Fungi
OTU_20	46	19	29	38	28	10	20	32	k:Fungi,p:Ascomycota,c:Leotiomycetes,o:Thelebolales,f:Pseudeurotiaceae
OTU_11	204	0	16	0	1	0	0	0	k:Fungi,p:Ascomycota,c:Sordariomycetes,o:Sordariales
OTU_9	0	3	171	0	1	2	3	38	k:Fungi,p:Basidiomycota,c:Tremellomycetes,o:Trichosporonales,f:Trichosporonaceae,g:Apiotrichum,s:Apiotrichum_xylopini
OTU_21	58	2	17	2	33	19	14	12	k:Fungi,p:Ascomycota,c:Leotiomycetes,o:Helotiales,f:Dermateaceae,g:Pezicula
OTU_19	0	1	15	1	40	2	35	57	k:Fungi
OTU_15	131	3	4	0	1	1	0	1	k:Fungi
OTU_16	84	0	51	1	3	0	0	0	k:Fungi,p:Ascomycota,c:Sordariomycetes
OTU_24	3	7	97	3	6	2	2	2	k:Fungi,p:Ascomycota,c:Eurotiomycetes,o:Eurotiales,f:Aspergillaceae,g:Penicillium
OTU_26	92	3	9	0	0	2	4	8	k:Fungi,p:Ascomycota,c:Dothideomycetes,o:Pleosporales
OTU_29	78	1	24	2	2	3	3	5	k:Fungi,p:Ascomycota,c:Sordariomycetes,o:Hypocreales,f:Nectriaceae,g:Fusarium,s:Fusarium_oxysporum
OTU_48	89	0	9	0	0	0	0	0	k:Fungi,p:Ascomycota
OTU_23	92	0	4	0	0	0	0	1	k:Fungi,p:Basidiomycota
OTU_35	2	0	84	0	2	0	1	1	k:Fungi,p:Mucoromycota,c:Mucoromycetes,o:Mucorales,f:Mucoraceae,g:Mucor,s:Mucor_racemosus
OTU_25	0	1	8	33	12	19	0	9	k:Fungi,p:Ascomycota,c:Sordariomycetes,o:Hypocreales,f:Ophiocordycipitaceae
OTU_30	35	1	43	0	0	0	0	0	k:Fungi,p:Ascomycota,c:Leotiomycetes,o:Helotiales
OTU_32	8	6	4	8	11	6	14	9	k:Fungi,p:Ascomycota,c:Dothideomycetes
OTU_52	2	1	10	10	7	7	7	12	k:Fungi,p:Ascomycota,c:Sordariomycetes,o:Sordariales,f:Chaetomiaceae,g:Chaetomium
OTU_27	0	0	52	0	0	0	0	0	k:Fungi,p:Ascomycota,c:Saccharomycetes,o:Saccharomycetales,f:Saccharomycetales_fam_Incertae_sedis,g:Candida
OTU_50	2	21	8	1	9	4	3	3	k:Fungi,p:Mortierellomycota,c:Mortierellomycetes,o:Mortierellales,f:Mortierellaceae
OTU_31	48	0	1	0	0	1	1	0	k:Fungi,p:Ascomycota,c:Sordariomycetes,o:Hypocreales,f:Stachybotryaceae,g:Myrothecium,s:Myrothecium_verrucaria
OTU_47	1	4	18	3	13	5	0	2	k:Fungi,p:Ascomycota,c:Leotiomycetes,o:Phacidiales
OTU_36	37	0	2	0	0	0	0	0	k:Fungi,p:Ascomycota,c:Sordariomycetes,o:Hypocreales,f:Nectriaceae
OTU_57	0	0	2	24	3	8	0	1	k:Fungi,p:Ascomycota,c:Sordariomycetes,o:Hypocreales,f:Ophiocordycipitaceae
OTU_41	0	0	34	0	0	0	0	4	k:Fungi,p:Mucoromycota,c:Mucoromycetes,o:Mucorales,f:Mucoraceae,g:Mucor,s:Mucor_hiemalis
OTU_37	36	0	0	0	0	0	1	0	k:Fungi,p:Ascomycota,c:Sordariomycetes,o:Hypocreales,f:Nectriaceae
OTU_53	23	0	1	12	0	0	0	0	k:Fungi,p:Ascomycota,c:Sordariomycetes,o:Sordariales,f:unidentified,g:unidentified,s:Sordariales_sp
OTU_43	2	0	1	1	1	0	4	27	k:Fungi,p:Ascomycota,c:Leotiomycetes,o:Helotiales,f:Leotiaceae
OTU_73	6	15	3	8	1	1	0	1	k:Fungi,p:Basidiomycota,c:Agaricomycetes,o:Russulales,f:Russulaceae,g:Russula
OTU_72	2	8	4	2	9	5	2	2	k:Fungi,p:Mortierellomycota,c:Mortierellomycetes,o:Mortierellales,f:Mortierellaceae,g:Mortierella,s:Mortierella_humilis
OTU_40	0	1	33	0	0	0	0	0	k:Fungi,p:Ascomycota,c:Dothideomycetes,o:Pleosporales
OTU_44	33	0	1	0	0	0	0	0	k:Fungi,p:Ascomycota,c:Eurotiomycetes,o:Eurotiales,f:Aspergillaceae
OTU_94	8	0	7	3	2	3	5	5	k:Fungi,p:Ascomycota,c:Eurotiomycetes,o:Eurotiales,f:Aspergillaceae,g:Penicillium
OTU_51	32	0	1	0	0	0	0	0	k:Fungi,p:Ascomycota,c:Sordariomycetes,o:Hypocreales,f:Nectriaceae,g:Fusarium,s:Fusarium_sp
OTU_84	1	1	4	5	5	9	0	3	k:Fungi,p:Basidiomycota,c:Tremellomycetes,o:Tremellales,f:Phaeotremellaceae,g:Phaeotremella,s:Phaeotremella_skinneri
OTU_77	0	1	2	8	0	1	12	3	k:Fungi,p:Ascomycota,c:Eurotiomycetes,o:Eurotiales,f:Aspergillaceae,g:Penicillium
OTU_61	23	1	2	0	1	0	0	0	k:Fungi,p:Ascomycota,c:Sordariomycetes,o:Hypocreales,f:Nectriaceae
OTU_65	19	1	2	0	0	0	1	1	k:Fungi
OTU_55	22	0	1	1	0	0	0	0	k:Fungi,p:Ascomycota,c:unidentified,o:unidentified,f:unidentified,g:unidentified,s:Ascomycota_sp
OTU_86	3	1	3	3	3	2	2	6	k:Fungi
OTU_60	0	0	22	0	0	1	0	0	k:Fungi,p:Ascomycota,c:Sordariomycetes,o:Glomerellales,f:Plectosphaerellaceae,g:Verticillium,s:Verticillium_albo-atrum
OTU_70	0	1	18	3	0	0	0	0	k:Fungi,p:Ascomycota,c:Eurotiomycetes,o:Eurotiales,f:Aspergillaceae,g:Aspergillus
OTU_140	0	3	0	6	5	3	1	3	k:Fungi,p:Ascomycota,c:Sordariomycetes,o:Sordariales
OTU_122	1	1	7	4	1	1	3	2	k:Fungi,p:Ascomycota,c:Sordariomycetes
OTU_71	0	1	1	0	0	0	12	6	k:Fungi,p:Basidiomycota,c:Agaricomycetes,o:Agaricales,f:Inocybaceae,g:Inocybe,s:Inocybe_sp
OTU_68	13	0	0	6	0	1	0	0	k:Fungi,p:Basidiomycota,c:Microbotryomycetes,o:Sporidiobolales,f:Sporidiobolaceae,g:Rhodosporidiobolus
OTU_125	1	6	1	4	0	4	1	2	k:Fungi,p:Ascomycota,c:Sordariomycetes,o:Hypocreales,f:Nectriaceae
OTU_172	6	5	2	2	0	2	1	1	k:Fungi,p:Mortierellomycota,c:Mortierellomycetes,o:Mortierellales,f:Mortierellaceae,g:Mortierella
OTU_101	0	1	1	0	0	0	8	9	k:Fungi,p:Basidiomycota,c:Agaricomycetes,o:Russulales,f:Russulaceae,g:Russula,s:Russula_insignis
OTU_137	0	0	11	4	0	1	1	2	k:Fungi,p:Ascomycota,c:Eurotiomycetes,o:Chaetothyriales,f:unidentified,g:unidentified,s:Chaetothyriales_sp
OTU_81	1	0	8	1	1	1	4	3	k:Fungi,p:Basidiomycota,c:Agaricomycetes,o:Cantharellales,f:Clavulinaceae,g:Clavulina
OTU_75	7	11	0	0	0	0	0	0	k:Fungi,p:Basidiomycota,c:Agaricomycetes,o:Russulales,f:Russulaceae
OTU_79	2	1	7	0	0	8	0	0	k:Fungi,p:Basidiomycota,c:Agaricomycetes,o:Agaricales,f:Tricholomataceae,g:Tricholoma
OTU_82	0	1	12	2	0	3	0	0	k:Fungi,p:Basidiomycota,c:Agaricomycetes,o:Agaricales,f:Inocybaceae
OTU_105	4	1	3	0	2	3	2	3	k:Fungi,p:Ascomycota,c:Dothideomycetes
OTU_76	16	0	2	0	0	0	0	0	k:Fungi,p:unidentified,c:unidentified,o:unidentified,f:unidentified,g:unidentified,s:Fungi_sp
OTU_145	1	1	3	1	1	1	2	7	k:Fungi,p:Basidiomycota,c:Agaricomycetes,o:Agaricales,f:Inocybaceae,g:Inocybe,s:Inocybe_sp
OTU_165	7	1	4	2	2	1	0	0	k:Fungi,p:Ascomycota,c:Dothideomycetes,o:Mytilinidales,f:Gloniaceae,g:Cenococcum,s:Cenococcum_geophilum
OTU_107	6	0	7	2	0	2	0	0	k:Fungi,p:Basidiomycota,c:Agaricomycetes,o:Thelephorales,f:Thelephoraceae,g:unidentified,s:Thelephoraceae_sp
OTU_78	16	0	1	0	0	0	0	0	k:Fungi,p:Basidiomycota,c:Agaricomycetes,o:Cantharellales,f:Ceratobasidiaceae
OTU_99	2	1	1	3	3	4	1	0	k:Fungi,p:Basidiomycota,c:Agaricomycetes
OTU_147	2	2	3	6	0	0	1	1	k:Fungi,p:Ascomycota
OTU_152	3	2	0	1	5	1	3	0	k:Fungi,p:Mortierellomycota,c:Mortierellomycetes,o:Mortierellales,f:Mortierellaceae,g:Mortierella,s:Mortierella_amoeboidea
OTU_89	12	0	0	2	0	0	1	0	k:Fungi,p:Basidiomycota,c:Agaricomycetes,o:Russulales,f:Russulaceae,g:Russula
OTU_143	0	0	3	1	3	6	2	0	k:Fungi,p:Ascomycota,c:Dothideomycetes,o:Mytilinidales,f:Gloniaceae,g:Cenococcum,s:Cenococcum_geophilum
OTU_135	5	0	0	1	6	0	3	0	k:Fungi,p:Basidiomycota,c:Agaricomycetes,o:Agaricales,f:Inocybaceae
OTU_108	2	1	2	1	2	1	0	5	k:Fungi,p:Ascomycota,c:Sordariomycetes
OTU_102	0	0	3	4	3	2	1	1	k:Fungi,p:Ascomycota,c:Sordariomycetes,o:Hypocreales,f:unidentified,g:unidentified,s:Hypocreales_sp
OTU_161	1	0	2	0	2	4	3	2	k:Fungi,p:Ascomycota,c:Sordariomycetes
OTU_90	0	0	13	0	0	1	0	0	k:Fungi,p:Ascomycota,c:Eurotiomycetes,o:Eurotiales,f:Aspergillaceae,g:Penicillium
OTU_98	5	0	0	4	2	0	1	1	k:Fungi,p:Ascomycota,c:Sordariomycetes,o:Sordariales,f:Chaetomiaceae,g:Trichocladium,s:Trichocladium_opacum
OTU_129	3	0	5	2	0	2	0	1	k:Fungi,p:Ascomycota,c:Sordariomycetes
OTU_103	0	0	8	3	0	1	0	1	k:Fungi,p:Ascomycota,c:Leotiomycetes,o:Helotiales,f:Leotiaceae,g:Leotia,s:Leotia_lubrica
OTU_168	0	2	2	1	4	3	0	0	k:Fungi,p:Basidiomycota,c:Agaricomycetes,o:Russulales,f:Russulaceae,g:Russula,s:Russula_sp
OTU_100	2	7	0	1	0	1	0	1	k:Fungi,p:Ascomycota,c:Eurotiomycetes,o:Eurotiales,f:Aspergillaceae,g:Aspergillus
OTU_133	7	3	1	1	0	0	0	0	k:Fungi,p:Ascomycota,c:Dothideomycetes
OTU_171	0	0	2	2	6	1	0	1	k:Fungi,p:unidentified,c:unidentified,o:unidentified,f:unidentified,g:unidentified,s:Fungi_sp
OTU_130	3	1	3	1	1	1	0	1	k:Fungi,p:Ascomycota,c:Leotiomycetes,o:Helotiales,f:Hyaloscyphaceae,g:unidentified
OTU_136	1	0	3	1	3	1	2	0	k:Fungi,p:Ascomycota,c:Leotiomycetes,o:Thelebolales,f:Pseudeurotiaceae,g:Gymnostellatospora
OTU_203	0	2	2	0	2	2	1	1	k:Fungi,p:Ascomycota,c:Sordariomycetes,o:Hypocreales,f:Hypocreaceae,g:Trichoderma
OTU_113	8	0	0	0	1	0	0	1	k:Fungi,p:Ascomycota,c:Dothideomycetes,o:Pleosporales,f:Pleosporaceae,g:Curvularia
OTU_132	0	7	1	0	0	0	0	1	k:Fungi,p:Ascomycota
OTU_241	1	0	3	1	2	2	0	0	k:Fungi,p:Basidiomycota,c:Agaricomycetes,o:Russulales,f:Russulaceae,g:Russula,s:Russula_sp
OTU_162	0	0	4	0	0	4	0	1	k:Fungi,p:Basidiomycota,c:Agaricomycetes,o:Thelephorales,f:Thelephoraceae
OTU_118	0	0	8	0	0	1	0	0	k:Fungi,p:Ascomycota
OTU_114	0	0	8	0	1	0	0	0	k:Fungi,p:Ascomycota,c:Lecanoromycetes
OTU_163	0	3	0	0	2	2	0	1	k:Fungi,p:Ascomycota,c:Dothideomycetes,o:Pleosporales,f:Teichosporaceae,g:unidentified,s:Teichosporaceae_sp
OTU_198	0	1	3	0	2	1	0	1	k:Fungi,p:Ascomycota,c:Eurotiomycetes,o:Eurotiales,f:Trichocomaceae,g:Talaromyces
OTU_126	0	0	5	1	0	2	0	0	k:Fungi,p:Ascomycota,c:Sordariomycetes,o:Sordariales,f:unidentified,g:unidentified,s:Sordariales_sp
OTU_294	2	0	2	2	0	1	0	1	k:Fungi,p:Ascomycota
OTU_215	1	0	5	1	0	1	0	0	k:Fungi,p:Basidiomycota,c:Agaricomycetes,o:Agaricales,f:Inocybaceae,g:Inocybe,s:Inocybe_sp
OTU_169	2	0	0	1	0	5	0	0	k:Fungi
OTU_131	7	0	0	1	0	0	0	0	k:Fungi,p:Ascomycota,c:Leotiomycetes,o:Helotiales,f:Myxotrichaceae,g:Oidiodendron,s:Oidiodendron_echinulatum
OTU_273	3	0	1	1	2	0	0	1	k:Fungi,p:Ascomycota,c:Sordariomycetes,o:Sordariales,f:Chaetomiaceae
OTU_187	0	0	1	1	0	0	0	6	k:Fungi,p:Basidiomycota,c:Tremellomycetes
OTU_148	0	0	1	0	4	3	0	0	k:Fungi,p:Basidiomycota,c:Agaricomycetes,o:Russulales,f:Russulaceae
OTU_200	0	0	0	0	0	2	4	2	k:Fungi,p:unidentified,c:unidentified
OTU_128	0	0	2	0	2	1	1	2	k:Fungi,p:Ascomycota,c:Dothideomycetes,o:Capnodiales
OTU_192	0	0	1	0	2	1	1	3	k:Fungi,p:Ascomycota,c:Sordariomycetes,o:Hypocreales,f:Nectriaceae,g:Ilyonectria
OTU_146	0	1	2	1	2	1	0	0	k:Fungi,p:Ascomycota,c:Pezizomycetes,o:Pezizales,f:Helvellaceae,g:unidentified,s:Helvellaceae_sp
OTU_144	0	1	0	2	3	0	1	0	k:Fungi,p:Ascomycota,c:Dothideomycetes,o:Botryosphaeriales,f:Botryosphaeriaceae,g:Lasiodiplodia
OTU_202	0	1	5	1	0	0	0	0	k:Fungi,p:Ascomycota,c:Dothideomycetes,o:Mytilinidales,f:Gloniaceae,g:Cenococcum
OTU_287	1	0	0	0	1	3	2	0	k:Fungi,p:Mortierellomycota,c:Mortierellomycetes,o:Mortierellales,f:Mortierellaceae,g:Mortierella,s:Mortierella_gemmifera
OTU_170	1	0	6	0	0	0	0	0	k:Fungi,p:Ascomycota,c:Sordariomycetes,o:Sordariales,f:Lasiosphaeriaceae
OTU_293	0	4	0	0	0	0	0	2	k:Fungi,p:Ascomycota,c:Sordariomycetes
OTU_211	0	0	1	1	0	3	0	1	k:Fungi,p:Ascomycota,c:Sordariomycetes,o:Hypocreales,f:Hypocreaceae
OTU_142	0	0	2	4	0	0	0	0	k:Fungi,p:Basidiomycota,c:Agaricomycetes,o:Agaricales,f:Tricholomataceae,g:Mycena,s:Mycena_corynephora
OTU_193	4	0	1	1	0	0	0	0	k:Fungi,p:Ascomycota,c:Sordariomycetes,o:Glomerellales,f:Plectosphaerellaceae,g:Acrostalagmus,s:Acrostalagmus_luteoalbus
OTU_138	0	0	0	1	4	1	0	0	k:Fungi,p:Basidiomycota,c:Agaricomycetes,o:Agaricales,f:Inocybaceae,g:Inocybe
OTU_183	0	0	1	1	1	0	0	3	k:Fungi,p:Ascomycota,c:Sordariomycetes,o:Microascales,f:Microascaceae,g:Cephalotrichum,s:Cephalotrichum_stemonitis
OTU_240	1	0	0	0	0	1	2	2	k:Fungi,p:Ascomycota,c:Sordariomycetes,o:Ophiostomatales
OTU_312	2	0	4	0	0	0	0	0	k:Fungi,p:Ascomycota,c:Sordariomycetes,o:Hypocreales,f:Hypocreales_fam_Incertae_sedis,g:Fusariella,s:Fusariella_sp
OTU_196	2	0	4	0	0	0	0	0	k:Fungi,p:Basidiomycota,c:Agaricomycetes,o:Cantharellales,f:Ceratobasidiaceae
OTU_194	2	0	4	0	0	0	0	0	k:Fungi,p:Ascomycota,c:Sordariomycetes,o:Hypocreales,f:Bionectriaceae,g:unidentified,s:Bionectriaceae_sp
OTU_139	0	0	1	0	1	0	1	3	k:Fungi
OTU_229	0	2	2	1	0	0	0	0	k:Metazoa,p:Nematoda,c:Chromadorea,o:Rhabditida,f:Cephalobidae,g:Zeldia,s:Zeldia_punctata
OTU_217	2	1	1	0	0	1	0	0	k:Fungi,p:Ascomycota,c:Sordariomycetes
OTU_159	1	4	0	0	0	0	0	0	k:Fungi,p:Basidiomycota,c:Agaricomycetes,o:Hymenochaetales,f:Schizoporaceae,g:Lyomyces,s:Lyomyces_sp
OTU_233	2	0	1	2	0	0	0	0	k:Fungi,p:Basidiomycota,c:Agaricomycetes,o:Agaricales,f:Inocybaceae,g:Inocybe,s:Inocybe_sp
OTU_189	2	0	0	3	0	0	0	0	k:Fungi,p:Ascomycota,c:Eurotiomycetes,o:Eurotiales,f:Aspergillaceae,g:Penicillium,s:Penicillium_menonorum
OTU_231	0	0	2	2	0	1	0	0	k:Fungi,p:Ascomycota,c:Eurotiomycetes,o:Chaetothyriales,f:unidentified,g:unidentified,s:Chaetothyriales_sp
OTU_157	0	0	1	1	0	0	0	3	k:Fungi,p:Basidiomycota,c:Agaricomycetes,o:Agaricales,f:Inocybaceae,g:Inocybe
OTU_212	0	0	0	2	0	0	3	0	k:Fungi,p:Ascomycota,c:Dothideomycetes,o:unidentified,f:unidentified,g:unidentified,s:Dothideomycetes_sp
OTU_181	0	0	1	2	0	2	0	0	k:Fungi,p:Mucoromycota,c:Umbelopsidomycetes,o:Umbelopsidales,f:Umbelopsidaceae,g:Umbelopsis,s:Umbelopsis_dimorpha
OTU_283	0	0	1	0	0	1	1	2	k:Fungi,p:Basidiomycota,c:Agaricomycetes,o:Agaricales,f:unidentified,g:unidentified,s:Agaricales_sp
OTU_158	0	0	0	0	0	1	1	3	k:Fungi,p:Ascomycota,c:Sordariomycetes,o:Sordariales,f:unidentified,g:unidentified,s:Sordariales_sp
OTU_220	0	0	2	0	1	1	0	1	k:Alveolata,p:Ciliophora,c:Spirotrichea,o:unidentified,f:unidentified,g:unidentified,s:Spirotrichea_sp
OTU_248	1	0	0	0	0	3	0	1	k:Fungi,p:Ascomycota,c:Eurotiomycetes,o:Eurotiales,f:Aspergillaceae,g:Penicillium
OTU_206	0	0	1	0	1	1	0	2	k:Fungi,p:Ascomycota,c:Dothideomycetes,o:Dothideales,f:unidentified
OTU_298	1	0	2	0	0	0	1	1	k:Fungi,p:Ascomycota,c:unidentified,o:unidentified,f:unidentified,g:unidentified,s:Ascomycota_sp
OTU_219	0	0	3	0	1	0	0	1	k:Fungi,p:Ascomycota,c:Sordariomycetes,o:Hypocreales,f:Bionectriaceae,g:Clonostachys
OTU_297	0	2	0	0	0	0	2	0	k:Fungi,p:Ascomycota,c:Sordariomycetes
OTU_249	1	1	1	0	0	0	1	0	k:Fungi,p:Ascomycota,c:Sordariomycetes,o:Magnaporthales
OTU_199	0	1	2	1	0	0	0	0	k:Fungi,p:Basidiomycota,c:Tremellomycetes,o:Trichosporonales,f:Trichosporonaceae,g:Effuseotrichosporon,s:Effuseotrichosporon_vanderwaltii
OTU_179	0	1	1	1	0	0	1	0	k:Fungi,p:Basidiomycota,c:Tremellomycetes,o:Filobasidiales,f:Piskurozymaceae,g:Solicoccozyma,s:Solicoccozyma_aeria
OTU_254	0	0	0	2	1	0	0	1	k:Fungi,p:Ascomycota,c:Sordariomycetes,o:Hypocreales,f:Stachybotryaceae,g:Stachybotrys,s:Stachybotrys_chartarum
OTU_208	0	0	3	1	0	0	0	0	k:Fungi,p:Basidiomycota,c:Agaricomycetes
OTU_257	0	0	1	2	1	0	0	0	k:Fungi,p:Ascomycota,c:Pezizomycetes,o:Pezizales,f:Pezizaceae,g:unidentified,s:Pezizaceae_sp
OTU_230	0	0	1	3	0	0	0	0	k:Fungi
OTU_216	2	0	0	1	1	0	0	0	k:Fungi,p:Ascomycota,c:Eurotiomycetes,o:Eurotiales,f:Aspergillaceae,g:Aspergillus
OTU_175	0	0	0	0	2	2	0	0	k:Fungi,p:Ascomycota,c:Lecanoromycetes,o:Pertusariales
OTU_174	1	0	0	0	0	3	0	0	k:Fungi,p:Basidiomycota,c:Agaricomycetes,o:Agaricales,f:Nidulariaceae,g:Cyathus,s:Cyathus_stercoreus
OTU_246	3	0	0	0	0	1	0	0	k:Fungi,p:Ascomycota
OTU_197	1	0	0	0	0	1	0	2	k:Fungi,p:Ascomycota,c:Dothideomycetes,o:Dothideales
OTU_226	0	0	1	0	1	1	1	0	k:Fungi,p:Mucoromycota,c:Umbelopsidomycetes,o:Umbelopsidales,f:Umbelopsidaceae,g:Umbelopsis,s:Umbelopsis_sp
OTU_190	0	0	2	0	0	2	0	0	k:Fungi,p:Mortierellomycota,c:Mortierellomycetes,o:Mortierellales,f:Mortierellaceae
OTU_164	3	0	1	0	0	0	0	0	k:Fungi,p:Ascomycota,c:Pezizomycetes,o:Pezizales,f:Ascobolaceae,g:Ascobolus,s:Ascobolus_sp
OTU_191	1	0	2	0	0	0	0	1	k:Fungi,p:Basidiomycota,c:Microbotryomycetes,o:Microbotryomycetes_ord_Incertae_sedis,f:Microbotryomycetes_fam_Incertae_sedis,g:Curvibasidium,s:Curvibasidium_cygneicollum
OTU_292	2	0	1	0	0	0	0	1	k:Fungi,p:Ascomycota
OTU_184	1	0	1	0	0	0	2	0	k:Fungi,p:Basidiomycota
OTU_167	0	0	4	0	0	0	0	0	k:Fungi,p:Basidiomycota,c:Agaricomycetes
OTU_205	0	0	1	0	0	0	2	1	k:Fungi,p:Ascomycota,c:Leotiomycetes,o:Helotiales,f:Myxotrichaceae,g:Oidiodendron,s:Oidiodendron_truncatum
OTU_253	0	0	3	0	0	0	1	0	k:Fungi,p:Basidiomycota,c:Agaricomycetes
OTU_299	0	0	1	0	1	0	2	0	k:Fungi,p:Ascomycota,c:Archaeorhizomycetes,o:Archaeorhizomycetales,f:Archaeorhizomycetaceae,g:Archaeorhizomyces,s:Archaeorhizomyces_sp
OTU_154	0	0	1	0	0	0	0	3	k:Fungi,p:Basidiomycota,c:Agaricomycetes,o:Agaricales,f:Inocybaceae,g:Inocybe
OTU_223	0	0	0	0	4	0	0	0	k:Fungi,p:Basidiomycota,c:Agaricomycetes,o:Agaricales
OTU_153	0	0	0	0	4	0	0	0	k:Fungi,p:Ascomycota,c:Sordariomycetes,o:Ophiostomatales,f:Ophiostomataceae,g:Ophiostoma
OTU_301	0	1	0	0	2	0	0	0	k:Fungi,p:unidentified
OTU_210	0	2	0	0	0	0	0	1	k:Fungi,p:Ascomycota,c:Leotiomycetes,o:Helotiales
OTU_250	1	1	0	1	0	0	0	0	k:Fungi
OTU_304	0	1	0	0	1	0	1	0	k:Fungi,p:Ascomycota,c:Dothideomycetes,o:Pleosporales,f:Massarinaceae,g:Helminthosporium,s:Helminthosporium_velutinum
OTU_317	2	1	0	0	0	0	0	0	k:Fungi,p:Basidiomycota,c:Agaricomycetes,o:Russulales,f:Russulaceae,g:Lactarius
OTU_285	1	0	0	2	0	0	0	0	k:Fungi,p:Ascomycota,c:Lecanoromycetes
OTU_268	0	0	1	1	1	0	0	0	k:Fungi,p:Ascomycota,c:Sordariomycetes,o:Xylariales,f:Xylariales_fam_Incertae_sedis,g:Liberomyces
OTU_265	0	0	0	1	0	0	1	1	k:Fungi,p:Ascomycota
OTU_225	0	0	1	2	0	0	0	0	k:Fungi,p:Ascomycota,c:Sordariomycetes,o:Diaporthales,f:Gnomoniaceae,g:Gnomoniopsis,s:Gnomoniopsis_sp
OTU_214	0	0	0	2	0	0	0	1	k:Fungi,p:Ascomycota,c:Sordariomycetes,o:Microascales,f:Halosphaeriaceae
OTU_318	0	0	0	1	0	1	1	0	k:Alveolata,p:Ciliophora
OTU_173	0	0	0	0	1	2	0	0	k:Fungi,p:Ascomycota,c:Leotiomycetes,o:Helotiales,f:Leotiaceae,g:Leotia,s:Leotia_lubrica
OTU_286	1	0	1	0	0	1	0	0	k:Fungi,p:Ascomycota
OTU_238	0	0	2	0	0	1	0	0	k:Fungi
OTU_300	1	0	0	0	1	0	0	1	k:Fungi,p:Ascomycota
OTU_284	2	0	1	0	0	0	0	0	k:Fungi,p:Ascomycota,c:Saccharomycetes,o:Saccharomycetales,f:unidentified,g:unidentified,s:Saccharomycetales_sp
OTU_227	2	0	0	0	0	0	0	1	k:Fungi,p:Ascomycota,c:Sordariomycetes,o:Sordariales,f:Sordariales_fam_Incertae_sedis,g:Staphylotrichum
OTU_308	2	0	1	0	0	0	0	0	k:Fungi,p:Ascomycota,c:Sordariomycetes,o:Chaetosphaeriales,f:Chaetosphaeriaceae
OTU_218	2	0	1	0	0	0	0	0	k:Fungi,p:Ascomycota,c:Sordariomycetes
OTU_295	1	0	1	0	1	0	0	0	k:Fungi,p:Ascomycota,c:Eurotiomycetes,o:Phaeomoniellales,f:unidentified
OTU_296	2	0	0	0	1	0	0	0	k:Fungi,p:Ascomycota,c:Eurotiomycetes,o:Eurotiales,f:Aspergillaceae,g:Penicillium
OTU_310	1	0	1	0	1	0	0	0	k:Fungi,p:Ascomycota,c:Dothideomycetes
OTU_237	0	0	3	0	0	0	0	0	k:Fungi,p:Ascomycota,c:Leotiomycetes,o:Helotiales,f:Myxotrichaceae,g:Oidiodendron
OTU_255	0	0	3	0	0	0	0	0	k:Fungi,p:Mortierellomycota,c:Mortierellomycetes,o:Mortierellales,f:Mortierellaceae,g:Mortierella,s:Mortierella_sp
OTU_263	0	0	1	0	2	0	0	0	k:Fungi,p:Ascomycota,c:Dothideomycetes,o:Tubeufiales
OTU_315	0	0	2	0	0	0	1	0	k:Fungi,p:Basidiomycota,c:Tremellomycetes
OTU_236	0	0	0	0	1	0	2	0	k:Fungi,p:Ascomycota,c:Eurotiomycetes,o:Eurotiales,f:Elaphomycetaceae,g:Elaphomyces,s:Elaphomyces_leucosporus
OTU_204	0	0	0	0	3	0	0	0	k:Fungi,p:Ascomycota,c:Dothideomycetes,o:Mytilinidales,f:Gloniaceae,g:Cenococcum,s:Cenococcum_geophilum
OTU_311	0	0	0	0	2	0	1	0	k:Fungi,p:Ascomycota,c:Dothideomycetes,o:Pleosporales,f:unidentified,g:unidentified,s:Pleosporales_sp
OTU_209	0	0	0	0	0	0	1	2	k:Fungi,p:Ascomycota,c:Dothideomycetes,o:Botryosphaeriales,f:Botryosphaeriaceae,g:Neoscytalidium,s:Neoscytalidium_hyalinum
OTU_277	1	1	0	0	0	0	0	0	k:Fungi,p:Chytridiomycota,c:Spizellomycetes,o:Spizellomycetales,f:Powellomycetaceae,g:Powellomyces,s:Powellomyces_hirtus
OTU_252	1	1	0	0	0	0	0	0	k:Fungi,p:Ascomycota,c:Sordariomycetes
OTU_235	0	1	0	0	0	0	1	0	k:Fungi,p:Ascomycota
OTU_264	1	1	0	0	0	0	0	0	k:Fungi,p:Basidiomycota,c:Agaricomycetes,o:Sebacinales,f:Sebacinaceae,g:Sebacina,s:Sebacina_sp
OTU_228	0	0	1	0	0	1	0	0	k:Fungi,p:Basidiomycota,c:Agaricomycetes,o:Agaricales,f:Cortinariaceae,g:Cortinarius,s:Cortinarius_sp
OTU_224	0	0	0	0	0	1	1	0	k:Fungi,p:Ascomycota,c:Sordariomycetes,o:Chaetosphaeriales,f:Chaetosphaeriaceae
OTU_290	0	0	1	0	0	1	0	0	k:Fungi
OTU_288	0	0	1	0	0	1	0	0	k:Fungi,p:Basidiomycota,c:Agaricomycetes,o:Cantharellales,f:Clavulinaceae,g:Clavulina,s:Clavulina_cinerea
OTU_259	0	0	1	0	0	1	0	0	k:Fungi,p:Basidiomycota,c:Agaricomycetes,o:Agaricales
OTU_258	0	0	0	0	0	1	1	0	k:Fungi,p:Ascomycota,c:Dothideomycetes,o:Pleosporales,f:Didymosphaeriaceae
OTU_267	0	0	0	0	1	1	0	0	k:Fungi,p:Basidiomycota,c:Agaricomycetes,o:Sebacinales
OTU_319	1	0	0	0	0	1	0	0	k:Fungi,p:Ascomycota,c:Sordariomycetes,o:Hypocreales,f:Hypocreaceae,g:Trichoderma,s:Trichoderma_oblongisporum
OTU_279	0	0	0	0	1	1	0	0	k:Fungi,p:Ascomycota,c:Pezizomycetes,o:Pezizales,f:Pezizaceae,g:unidentified,s:Pezizaceae_sp
OTU_274	0	0	1	0	0	1	0	0	k:Fungi,p:Ascomycota,c:Eurotiomycetes,o:Onygenales,f:Gymnoascaceae,g:unidentified,s:Gymnoascaceae_sp
OTU_289	0	0	1	0	1	0	0	0	k:Fungi,p:Ascomycota,c:Eurotiomycetes,o:Eurotiales,f:Aspergillaceae,g:Penicillium
OTU_247	0	0	0	0	2	0	0	0	k:Fungi
OTU_291	0	0	0	0	1	0	1	0	k:Alveolata
OTU_302	0	0	0	0	1	0	1	0	k:Fungi,p:Basidiomycota
OTU_269	0	0	0	0	1	0	0	1	k:Fungi,p:Basidiomycota,c:Agaricomycetes,o:Sebacinales,f:Sebacinaceae,g:Sebacina,s:Sebacina_sp
OTU_244	0	0	0	0	2	0	0	0	k:Fungi,p:Ascomycota,c:Eurotiomycetes
OTU_239	0	0	0	0	1	0	0	1	k:Fungi,p:Ascomycota
OTU_222	0	0	0	0	1	0	0	1	k:Fungi,p:Ascomycota,c:Dothideomycetes,o:Myriangiales
OTU_243	0	0	0	0	1	0	1	0	k:Fungi,p:Ascomycota,c:unidentified,o:unidentified,f:unidentified,g:unidentified,s:Ascomycota_sp
OTU_232	0	0	0	0	0	0	1	1	k:Fungi,p:Ascomycota
OTU_309	0	0	0	0	0	0	0	2	k:Fungi,p:Ascomycota,c:Sordariomycetes
