# Supplementary material for: Infection of Ophiocordyceps sinensis Fungus Causes Dramatic Changes in the Microbiota of Its Thitarodes Host
Source: Front Microbiol. 2020 Dec 3;11:577268. doi: 10.3389/fmicb.2020.577268 (PMC7744566; doi:10.3389/fmicb.2020.577268)
Supplement: Supplementary file 6 [file Table_4.xlsx]

## Sheet: Shared bacterial OTUs
						Supplementary Table 4. Shared and unique OTUs of bacteria or fungi from all samples
#OTU ID	AG	AH	BG	BH	CG	CH	DT	ET	Kingdom	Phylum	Class	Order	Family	Genus	Species
OTU_15	98	2	958	79	22	27	21	34	k:Bacteria	p:Proteobacteria	c:Alphaproteobacteria	o:Rhizobiales	f:Rhizobiaceae	g:Bartonella	s:Bartonella_apis
OTU_65	2	2	6	2	8	3	12	12	k:Bacteria	p:Epsilonbacteraeota	c:Campylobacteria	o:Campylobacterales	f:Helicobacteraceae	g:Helicobacter	s:Helicobacter_ganmani
OTU_18	42	2	826	10	2	12	8	184	k:Bacteria	p:Firmicutes	c:Bacilli	o:Lactobacillales	f:Lactobacillaceae	g:Lactobacillus	s:Lactobacillus_sp._Aahmto12
OTU_85	3	2	2	5	5	2	7	6	k:Bacteria	p:Tenericutes	c:Mollicutes	o:Mycoplasmatales	f:Mycoplasmataceae	g:Mycoplasma	s:Mycoplasma_pulmonis
OTU_13	219	279	674	392	134	259	11	5	k:Bacteria	p:Actinobacteria	c:Actinobacteria	o:Corynebacteriales	f:Nocardiaceae	g:Rhodococcus	s:Rhodococcus_degradans
OTU_10	224	418	1029	306	115	250	2	7	k:Bacteria	p:Actinobacteria	c:Actinobacteria	o:Corynebacteriales	f:Nocardiaceae	g:Rhodococcus	s:Rhodococcus_hoagii
OTU_7	874	795	3094	1019	730	1060	16	21	k:Bacteria	p:Proteobacteria	c:Gammaproteobacteria	o:Xanthomonadales	f:Xanthomonadaceae	g:Stenotrophomonas	s:Stenotrophomonas_sp._I_64-LFP1A9B2
OTU_160	1	1	12	5	2	2	1	1	k:Bacteria	p:Acidobacteria	c:Blastocatellia_Subgroup_4	o:Pyrinomonadales	f:Pyrinomonadaceae	g:RB41	s:uncultured_Acidobacterium_sp.
OTU_143	2	1	3	1	1	4	1	2	k:Bacteria	p:Proteobacteria	c:Alphaproteobacteria	o:Rhizobiales	f:Methyloligellaceae	g:uncultured	s:uncultured_alpha_proteobacterium
OTU_42	6	6	6	7	12	9	17	36	k:Bacteria	p:Firmicutes	c:Clostridia	o:Clostridiales	f:Clostridiaceae_1	g:Clostridium_sensu_stricto_1	s:uncultured_bacterium
OTU_61	2	4	5	2	1	4	11	11	k:Bacteria	p:Firmicutes	c:Clostridia	o:Clostridiales	f:Lachnospiraceae	g:Lachnospiraceae_NK4A136_group	s:uncultured_bacterium
OTU_40	15	10	19	14	23	11	23	56	k:Bacteria	p:Firmicutes	c:Clostridia	o:Clostridiales	f:Peptostreptococcaceae	g:Romboutsia	s:uncultured_bacterium
OTU_236	1	5	1	2	4	6	4	4	k:Bacteria	p:Firmicutes	c:Clostridia	o:Clostridiales	f:Lachnospiraceae	g:Lachnospiraceae_NK4A136_group	s:uncultured_bacterium
OTU_70	2	3	1	2	8	3	4	17	k:Bacteria	p:Firmicutes	c:Clostridia	o:Clostridiales	f:Lachnospiraceae	g:uncultured	s:uncultured_bacterium
OTU_44	4	2	4	1	7	7	10	30	k:Bacteria	p:Firmicutes	c:Erysipelotrichia	o:Erysipelotrichales	f:Erysipelotrichaceae	g:Turicibacter	s:uncultured_bacterium
OTU_53	14	9	56	20	17	10	17	2	k:Bacteria	p:Proteobacteria	c:Gammaproteobacteria	o:Pseudomonadales	f:Moraxellaceae	g:Acinetobacter
OTU_39	6	6	18	6	4	2	15	37	k:Bacteria	p:Verrucomicrobia	c:Verrucomicrobiae	o:Verrucomicrobiales	f:Akkermansiaceae	g:Akkermansia
OTU_763	35	29	70	34	29	32	1	1	k:Bacteria	p:Proteobacteria	c:Alphaproteobacteria	o:Rhizobiales	f:Rhizobiaceae	g:Allorhizobium-Neorhizobium-Pararhizobium-Rhizobium
OTU_9	367	2	3	4	5	2	13	3502	k:Bacteria	p:Firmicutes	c:Bacilli	o:Lactobacillales	f:Carnobacteriaceae	g:Carnobacterium
OTU_72	12	2	21	2	3	2	1	3	k:Bacteria	p:Fusobacteria	c:Fusobacteriia	o:Fusobacteriales	f:Fusobacteriaceae	g:Cetobacterium
OTU_12	167	207	713	626	264	300	9	39	k:Bacteria	p:Proteobacteria	c:Gammaproteobacteria	o:Betaproteobacteriales	f:Burkholderiaceae	g:Delftia
OTU_11	318	237	880	957	360	437	4	13	k:Bacteria	p:Bacteroidetes	c:Bacteroidia	o:Flavobacteriales	f:Weeksellaceae	g:Empedobacter
OTU_191	14	2	19	3	2	3	1	1	k:Bacteria	p:Bacteroidetes	c:Bacteroidia	o:Chitinophagales	f:Chitinophagaceae	g:Flavisolibacter
OTU_111	4	2	4	17	10	4	13	2	k:Bacteria	p:Proteobacteria	c:Gammaproteobacteria	o:Betaproteobacteriales	f:Burkholderiaceae	g:Hydrogenophaga
OTU_77	7	4	6	2	1	1	4	24	k:Bacteria	p:Firmicutes	c:Bacilli	o:Lactobacillales	f:Lactobacillaceae	g:Lactobacillus
OTU_46	7	4	10	3	10	3	6	36	k:Bacteria	p:Firmicutes	c:Bacilli	o:Lactobacillales	f:Lactobacillaceae	g:Lactobacillus
OTU_31	14	1	133	20	3	2	1	3	k:Bacteria	p:Firmicutes	c:Bacilli	o:Lactobacillales	f:Lactobacillaceae	g:Lactobacillus
OTU_63	11	12	7	10	13	4	13	5	k:Bacteria	p:Proteobacteria	c:Gammaproteobacteria	o:Betaproteobacteriales	f:Burkholderiaceae	g:Massilia
OTU_98	1	2	18	4	3	3	1	3	k:Bacteria	p:Proteobacteria	c:Gammaproteobacteria	o:Betaproteobacteriales	f:Rhodocyclaceae	g:Methyloversatilis
OTU_189	15	3	8	2	1	9	2	5	k:Bacteria	p:Proteobacteria	c:Gammaproteobacteria	o:Betaproteobacteriales	f:Neisseriaceae	g:Neisseria
OTU_531	7	10	11	18	1550	220	9633	6475	k:Bacteria	p:Proteobacteria	c:Gammaproteobacteria	o:Pseudomonadales	f:Pseudomonadaceae	g:Pseudomonas
OTU_4	37	32	40	49	18333	1152	13759	33121	k:Bacteria	p:Proteobacteria	c:Gammaproteobacteria	o:Pseudomonadales	f:Pseudomonadaceae	g:Pseudomonas
OTU_6	13	7	13	5	572	141	5180	20055	k:Bacteria	p:Proteobacteria	c:Gammaproteobacteria	o:Pseudomonadales	f:Pseudomonadaceae	g:Pseudomonas
OTU_69	8	8	4	19	7	4	5	2	k:Bacteria	p:Proteobacteria	c:Gammaproteobacteria	o:Betaproteobacteriales	f:Burkholderiaceae	g:Ralstonia
OTU_30	40	1	254	12	6	4	1	19	k:Bacteria	p:Proteobacteria	c:Gammaproteobacteria	o:Betaproteobacteriales	f:Neisseriaceae	g:Snodgrassella
OTU_96	7	1	3	3	2	1	5	19	k:Bacteria	p:Firmicutes	c:Bacilli	o:Bacillales	f:Staphylococcaceae	g:Staphylococcus
OTU_162	21	1	15	1	3	3	5	93	k:Bacteria	p:Proteobacteria	c:Gammaproteobacteria	o:Xanthomonadales	f:Xanthomonadaceae	g:Stenotrophomonas
OTU_38	23	21	88	15	1	8	33	76	k:Bacteria	p:Firmicutes	c:Bacilli	o:Lactobacillales	f:Streptococcaceae	g:Streptococcus
OTU_55	1	1	1	18	15	17	4	23	k:Bacteria	p:Actinobacteria	c:Actinobacteria	o:Corynebacteriales	f:Tsukamurellaceae	g:Tsukamurella
OTU_5	26	46	68	29	24594	2328	27865	20641	k:Bacteria	p:Proteobacteria	c:Gammaproteobacteria	o:Enterobacteriales	f:Enterobacteriaceae
OTU_14	7	13	15	9	23	24	69	1394	k:Bacteria	p:Actinobacteria	c:Actinobacteria	o:Micrococcales	f:Micrococcaceae
OTU_48	19	8	90	13	12	14	24	17	k:Bacteria	p:Proteobacteria	c:Gammaproteobacteria	o:Enterobacteriales	f:Enterobacteriaceae
OTU_180	13	8	12	3	5	9	4	5	k:Bacteria	p:Proteobacteria	c:Gammaproteobacteria	o:Betaproteobacteriales	f:Burkholderiaceae
OTU_52	14	3	20	11	19	9	16	57	k:Bacteria	p:Proteobacteria	c:Gammaproteobacteria	o:Pasteurellales	f:Pasteurellaceae
OTU_434	4	1	5	2	2	1	5	1	k:Bacteria	p:Acidobacteria	c:Subgroup_6
OTU_73	7	3	30	10	4	4	4	6	k:Bacteria	p:Firmicutes	c:Bacilli	o:Bacillales	f:Bacillaceae
OTU_642	2	3	10	4	1	4	4	11	k:Bacteria	p:Proteobacteria	c:Gammaproteobacteria	o:Betaproteobacteriales	f:Burkholderiaceae

## Sheet: Unique bacterial OTUs 
#OTU ID	AG	AH	BG	BH	CG	CH	DT	ET	Kingdom	Phylum	Class	Order	Family	Genus	Species
OTU_722	0	3	0	0	0	0	0	0	k:Bacteria	p:Bacteroidetes	c:Bacteroidia	o:Sphingobacteriales	f:env.OPS_17
OTU_466	0	0	0	6	0	0	0	0	k:Bacteria	p:Proteobacteria	c:Deltaproteobacteria	o:Bdellovibrionales	f:Bacteriovoracaceae	g:Bacteriovorax	s:Bacteriovorax_sp._F2
OTU_392	0	0	0	3	0	0	0	0	k:Bacteria	p:Bacteroidetes	c:Bacteroidia	o:Chitinophagales	f:Saprospiraceae	g:Phaeodactylibacter	s:uncultured_bacterium
OTU_564	0	0	0	3	0	0	0	0	k:Bacteria	p:Proteobacteria	c:Alphaproteobacteria	o:Rhizobiales	f:Hyphomicrobiaceae	g:Hyphomicrobium
OTU_848	0	0	0	0	0	3	0	0	k:Bacteria	p:Bacteroidetes	c:Bacteroidia	o:Bacteroidales	f:Muribaculaceae
OTU_596	3	0	0	0	0	0	0	0	k:Bacteria	p:Bacteroidetes	c:Bacteroidia	o:Bacteroidales	f:Prevotellaceae	g:Prevotella_2	s:uncultured_Prevotella_sp.
OTU_423	7	0	0	0	0	0	0	0	k:Bacteria	p:Proteobacteria	c:Alphaproteobacteria	o:Rhizobiales	f:Xanthobacteraceae	g:uncultured
OTU_287	9	0	0	0	0	0	0	0	k:Bacteria	p:Verrucomicrobia	c:Verrucomicrobiae	o:Chthoniobacterales	f:Xiphinematobacteraceae	g:Candidatus_Xiphinematobacter	s:metagenome
OTU_794	2	0	0	0	0	0	0	0	k:Bacteria	p:Firmicutes	c:Clostridia	o:Clostridiales	f:Heliobacteriaceae	g:Hydrogenispora	s:uncultured_bacterium
OTU_354	0	0	8	0	0	0	0	0	k:Bacteria	p:Firmicutes	c:Bacilli	o:Bacillales	f:Paenibacillaceae	g:Paenibacillus
OTU_465	0	0	6	0	0	0	0	0	k:Bacteria	p:Cyanobacteria	c:Oxyphotobacteria	o:Synechococcales	f:Cyanobiaceae	g:Prochlorococcus_MIT9313
OTU_71	0	0	48	0	0	0	0	0	k:Bacteria	p:Firmicutes	c:Bacilli	o:Lactobacillales	f:Lactobacillaceae	g:Lactobacillus	s:uncultured_Bacilli_bacterium
OTU_199	0	0	7	0	0	0	0	0	k:Bacteria	p:Bacteroidetes	c:Bacteroidia	o:Flavobacteriales	f:Weeksellaceae	g:Chryseobacterium	s:Flavobacterium_sp._Smarlab_BioMol-2300973
OTU_129	0	0	11	0	0	0	0	0	k:Bacteria	p:Acidobacteria	c:Holophagae	o:Subgroup_7
OTU_725	0	0	2	0	0	0	0	0	k:Bacteria	p:Proteobacteria	c:Gammaproteobacteria	o:Oceanospirillales	f:Saccharospirillaceae	g:Thalassolituus	s:Thalassolituus_marinus
OTU_176	0	0	10	0	0	0	0	0	k:Bacteria	p:Gemmatimonadetes	c:Gemmatimonadetes	o:Gemmatimonadales	f:Gemmatimonadaceae	g:Gemmatimonas	s:uncultured_soil_bacterium
OTU_125	0	0	12	0	0	0	0	0	k:Bacteria	p:Planctomycetes	c:Pla4_lineage
OTU_832	0	0	4	0	0	0	0	0	k:Bacteria	p:Proteobacteria	c:Gammaproteobacteria	o:Cellvibrionales	f:Halieaceae	g:OM60NOR5_clade
OTU_213	0	0	10	0	0	0	0	0	k:Bacteria	p:Actinobacteria	c:Acidimicrobiia	o:Actinomarinales	f:uncultured
OTU_746	0	0	0	0	4	0	0	0	k:Bacteria	p:Nitrospirae	c:Thermodesulfovibrionia	o:uncultured
OTU_655	0	0	0	0	0	0	2	0	k:Bacteria	p:Firmicutes	c:Clostridia	o:Clostridiales	f:Lachnospiraceae	g:uncultured	s:uncultured_bacterium
OTU_626	0	0	0	0	0	0	2	0	k:Bacteria	p:Firmicutes	c:Clostridia	o:Clostridiales	f:Ruminococcaceae	g:Ruminococcus_1
OTU_662	0	0	0	0	0	0	0	2	k:Bacteria	p:Firmicutes	c:Clostridia	o:Clostridiales	f:Ruminococcaceae	g:Ruminococcaceae_UCG-005	s:uncultured_bacterium
OTU_698	0	0	0	0	0	0	0	2	k:Bacteria	p:Firmicutes	c:Clostridia	o:Clostridiales	f:Ruminococcaceae	g:[Eubacterium]_coprostanoligenes_group	s:uncultured_bacterium
OTU_378	0	0	0	0	0	0	0	18	k:Bacteria	p:Proteobacteria	c:Alphaproteobacteria	o:Rhizobiales	f:Rhizobiaceae
OTU_685	0	0	0	0	0	0	0	2	k:Bacteria	p:Proteobacteria	c:Alphaproteobacteria	o:Rhizobiales	f:Rhizobiales_Incertae_Sedis	g:Nordella
OTU_675	0	0	0	0	0	0	0	4	k:Bacteria	p:Firmicutes	c:Clostridia	o:Clostridiales	f:Ruminococcaceae	g:Ruminococcaceae_UCG-005	s:uncultured_bacterium
OTU_589	0	0	0	0	0	0	0	3	k:Bacteria	p:Firmicutes	c:Clostridia	o:Clostridiales	f:Lachnospiraceae	g:Lachnospiraceae_NK4A136_group	s:uncultured_bacterium
OTU_742	0	0	0	0	0	0	0	2	k:Bacteria	p:Firmicutes	c:Clostridia	o:Clostridiales	f:Lachnospiraceae	g:Anaerostipes
OTU_580	0	0	0	0	0	0	0	2	k:Bacteria	p:Firmicutes	c:Clostridia	o:Clostridiales	f:Ruminococcaceae	g:[Eubacterium]_coprostanoligenes_group	s:uncultured_bacterium

## Sheet: Shared  fungal OTUs
OTU	Kingdom	Phylum	Class	Order	Family	Genus	Species
OTU_86	Fungi
OTU_10	Fungi
OTU_122	Fungi	Ascomycota	Sordariomycetes
OTU_12	Fungi	Ascomycota	Sordariomycetes
OTU_1	Fungi	Ascomycota	Sordariomycetes	Hypocreales	Ophiocordycipitaceae	Ophiocordyceps	Ophiocordyceps sinensis
OTU_29	Fungi	Ascomycota	Sordariomycetes	Hypocreales	Nectriaceae	Fusarium	Fusarium oxysporum
OTU_3	Fungi	Ascomycota	Sordariomycetes	Glomerellales	Plectosphaerellaceae	Verticillium	Verticillium leptobactrum
OTU_52	Fungi	Ascomycota	Sordariomycetes	Sordariales	Chaetomiaceae	Chaetomium
OTU_20	Fungi	Ascomycota	Leotiomycetes	Thelebolales	Pseudeurotiaceae
OTU_21	Fungi	Ascomycota	Leotiomycetes	Helotiales	Dermateaceae	Pezicula
OTU_32	Fungi	Ascomycota	Dothideomycetes
OTU_24	Fungi	Ascomycota	Eurotiomycetes	Eurotiales	Aspergillaceae	Penicillium
OTU_145	Fungi	Basidiomycota	Agaricomycetes	Agaricales	Inocybaceae	Inocybe	Inocybe sp
OTU_50	Fungi	Mortierellomycota	Mortierellomycetes	Mortierellales	Mortierellaceae
OTU_72	Fungi	Mortierellomycota	Mortierellomycetes	Mortierellales	Mortierellaceae	Mortierella	Mortierella humilis

## Sheet: Unique fungal OTUs
OTU	Kingdom	Phylum	Class	Order	Family	Genus	Species
DT
OTU_309	Fungi	Ascomycota	Sordariomycetes
BG
OTU_237	Fungi	Ascomycota	Leotiomycetes	Helotiales	Myxotrichaceae	Oidiodendron
OTU_27	Fungi	Ascomycota	Saccharomycetes	Saccharomycetales	Saccharomycetales_fam_Incertae_sedis	Candida
OTU_167	Fungi	Basidiomycota	Agaricomycetes
CG
OTU_247	Fungi
OTU_244	Fungi	Ascomycota	Eurotiomycetes
OTU_153	Fungi	Ascomycota	Sordariomycetes	Ophiostomatales	Ophiostomataceae	Ophiostoma
OTU_204	Fungi	Ascomycota	Dothideomycetes	Mytilinidales	Gloniaceae	Cenococcum	Cenococcum_geophilum
OTU_223	Fungi	Basidiomycota	Agaricomycetes	Agaricales
