# Supplementary material for: Infection of Ophiocordyceps sinensis Fungus Causes Dramatic Changes in the Microbiota of Its Thitarodes Host
Source: Front Microbiol. 2020 Dec 3;11:577268. doi: 10.3389/fmicb.2020.577268 (PMC7744566; doi:10.3389/fmicb.2020.577268)
Supplement: Supplementary file 7 [file Table_5.xlsx]

## Sheet: 16S
Supplementary Table 5. Alpha-diversity analysis of 8 types of samples
Samples	Chao1	Simpson	Richness	Reads
AG1	115.5	0.0577	97	247
AG2	98.4	0.345	93	629
AG3	186	0.123	184	2573
AH1	91.2	0.16	87	791
AH2	102.7	0.16	99	747
AH3	81.5	0.178	69	911
BG1	157.9	0.0836	156	2493
BG2	203.6	0.15	200	4316
BG3	214.5	0.0781	211	6269
BH1	150.3	0.146	147	1891
BH2	126.3	0.149	124	1617
BH3	140.1	0.104	129	878
CG1	137.7	0.845	132	25118
CG2	149.5	0.871	144	12016
CG3	136.8	0.395	130	10351
CH1	115.3	0.47	106	2537
CH2	125.7	0.17	117	1300
CH3	135	0.199	132	2961
DT1	109.3	0.343	107	21362
DT2	161.2	0.857	153	22957
DT3	159.5	0.439	149	13714
ET1	193.5	0.407	190	31302
ET2	145.7	0.255	137	34111
ET3	169.5	0.265	164	29750

## Sheet: ITS
Samples	Chao1	Simpson	Richness	Reads
AG1	64.3	0.182	62	359
AG2	49.5	0.313	37	238
AG3	65	0.156	64	2898
AH1	47.1	0.224	37	212
AH2	49.5	0.306	38	262
AH3	49.8	0.267	36	277
BG1	89.9	0.407	88	1541
BG2	72.9	0.975	70	27619
BG3	86.3	0.445	82	5468
BH1	57.7	0.995	46	47522
BH2	55.1	0.995	49	48028
BH3	57.6	0.995	54	46932
CG1	47.1	0.995	46	43497
CG2	58.3	0.994	55	45037
CG3	71.2	0.992	58	47772
CH1	57.5	0.995	53	42673
CH2	52	0.995	48	42576
CH3	63.1	0.995	56	47462
DT1	49.3	0.995	44	40860
DT2	61.8	0.995	45	41926
DT3	42.6	0.995	37	43248
ET1	86.1	0.995	50	41524
ET2	57.9	0.994	51	48208
ET3	55.7	0.991	47	45765
