# Supplementary material for: Infection of Ophiocordyceps sinensis Fungus Causes Dramatic Changes in the Microbiota of Its Thitarodes Host
Source: Front Microbiol. 2020 Dec 3;11:577268. doi: 10.3389/fmicb.2020.577268 (PMC7744566; doi:10.3389/fmicb.2020.577268)
Supplement: Supplementary file 8 [file Table_6.xlsx]

## Sheet: 16S
	Supplementary Table 6. Dissimilarity comparison of microbial community structures among 8 types of samples
Groups compared	ANOSIM		Adonis
	R-value	P-value	R2	Pr(>F)
BG vs CG	1	0.041	0.507	0.051
DT vs AG	1	0.05	0.403	0.051
DT vs AH	1	0.042	0.646	0.064
DT vs BG	1	0.052	0.533	0.071
DT vs BH	1	0.04	0.605	0.43
ET vs AG	1	0.049	0.526	0.052
ET vs AH	1	0.053	0.817	0.074
ET vs BG	1	0.047	0.682	0.051
ET vs BH	1	0.044	0.768	0.044
ET vs CH	1	0.049	0.62	0.061
AG vs CG	0.963	0.062	0.389	0.089
CG vs AH	0.889	0.045	0.623	0.077
BG vs AH	0.852	0.051	0.626	0.059
CG vs BH	0.852	0.051	0.575	0.063
DT vs CH	0.852	0.052	0.446	0.047
BG vs CH	0.741	0.052	0.427	0.051
BG vs BH	0.704	0.052	0.454	0.046
AH vs BH	0.63	0.072	0.511	0.055
AH vs CH	0.63	0.044	0.422	0.068
CG vs CH	0.593	0.122	0.39	0.092
AG vs CH	0.481	0.104	0.31	0.087
BH vs CH	0.444	0.1	0.339	0.244
AG vs BG	0.37	0.2	0.332	0.251
AG vs AH	0.222	0.3	0.337	0.141
AG vs BH	0.0741	0.4	0.311	0.238
ET vs CG	0	0.7	0.155	0.7
ET vs DT	-0.185	1	0.141	0.815
DT vs CG	-0.259	0.8	0.0796	0.739

## Sheet: ITS
Groups compared	ANOSIM		Adonis
	R-value	P-value	R2	Pr(>F)
AG vs BH	1	0.076	0.678	0.075
AG vs CG	1	0.049	0.677	0.061
AG vs CH	1	0.052	0.677	0.08
AH vs BH	1	0.064	0.935	0.042
AH vs CH	1	0.05	0.934	0.053
CG vs AH	1	0.058	0.934	0.043
DT vs AG	1	0.053	0.677	0.057
DT vs AH	1	0.058	0.935	0.047
DT vs BH	1	0.044	0.916	0.041
ET vs AG	1	0.041	0.676	0.051
ET vs AH	1	0.044	0.933	0.045
BG vs AH	0.778	0.052	0.548	0.066
BG vs BH	0.556	0.047	0.483	0.053
BG vs CG	0.556	0.05	0.477	0.053
BG vs CH	0.556	0.041	0.474	0.053
DT vs BG	0.556	0.046	0.469	0.064
ET vs BG	0.556	0.046	0.475	0.073
AG vs BG	0.519	0.052	0.734	0.048
DT vs CG	0.481	0.101	0.586	0.151
BH vs CH	0.37	0.209	0.497	0.206
CG vs BH	0.148	0.471	0.399	0.394
ET vs DT	0.111	0.426	0.357	0.322
ET vs BH	0.0741	0.322	0.266	0.438
AG vs AH	0.059	0.115	0.272	0.149
DT vs CH	-0.037	0.544	0.293	0.364
CG vs CH	-0.111	0.631	0.0895	0.541
ET vs CH	-0.148	0.528	0.0386	0.922
ET vs CG	-0.296	0.941	0.0146	1
