# Supplementary material for: Infection of Ophiocordyceps sinensis Fungus Causes Dramatic Changes in the Microbiota of Its Thitarodes Host
Source: Front Microbiol. 2020 Dec 3;11:577268. doi: 10.3389/fmicb.2020.577268 (PMC7744566; doi:10.3389/fmicb.2020.577268)
Supplement: Supplementary file 9 [file Table_7.xlsx]

## Sheet: Bacterial biomarkers
Supplementary Table 7. Bacterial and fungal biomarkers
BiomarkerID	-LOG10 (abundance)	LDA	p-value	Group	Sequences								Relative bundance
					AG	AH	BG	BH	CG	CH	DT	ET	AG	AH	BG	BH	CG	CH	DT	ET
Firmicutes	5.44563	5.06589	0.00861544	AG	641	121	1950	223	151	128	306	4381	0.185851	0.0494079	0.149105	0.0508436	0.00317995	0.0188291	0.00527286	0.0460368
Firmicutes;Bacilli	5.37908	5.03464	0.00888256	AG	564	67	1755	149	58	65	151	4034	0.163526	0.0273581	0.134195	0.0339717	0.00122144	0.00956164	0.00260197	0.0423904
Firmicutes;Bacilli;Lactobacillales	5.36487	4.97711	0.00770063	AG	520	39	1638	107	38	46	135	3996	0.150768	0.0159249	0.125249	0.0243958	0.000800253	0.0067667	0.00232626	0.0419911
Bacteroidetes;Bacteroidia;Bacteroidales	4.49832	4.17198	0.0287549	AG	86	14	186	35	27	33	247	647	0.0249348	0.00571662	0.0142224	0.00797994	0.000568601	0.00485437	0.0042562	0.00679886
Firmicutes;Clostridia;Clostridiales	4.43794	4.10292	0.00771542	AG	55	50	107	53	86	54	134	299	0.0159467	0.0204165	0.00818168	0.0120839	0.0018111	0.00794351	0.00230903	0.00314198
Firmicutes;Clostridia	4.43794	4.07287	0.00771542	AG	55	50	107	53	86	54	134	299	0.0159467	0.0204165	0.00818168	0.0120839	0.0018111	0.00794351	0.00230903	0.00314198
Bacteroidetes;Bacteroidia;Bacteroidales;Prevotellaceae	4.20056	3.91029	0.0277672	AG	25	2	55	9	5	5	3	20	0.00724848	0.00081666	0.00420554	0.00205198	0.000105296	0.00073551	5.16947e-05	0.000210166
Proteobacteria;Gammaproteobacteria;Vibrionales;Vibrionaceae	4.02541	3.82079	0.00451256	AG	16	0	25	1	0	0	0	0	0.00463903	0	0.00191161	0.000227998	0	0	0	0
Verrucomicrobia;Verrucomicrobiae;Chthoniobacterales;Xiphinematobacteraceae;Candidatus Xiphinematobacter	3.55833	3.78883	0.0413556	AG	9	0	0	0	0	0	0	0	0.00260945	0	0	0	0	0	0	0
Proteobacteria;Alphaproteobacteria;Rhizobiales;Xanthobacteraceae	4.06024	3.78428	0.0372146	AG	13	6	36	16	6	3	8	7	0.00376921	0.00244998	0.00275271	0.00364797	0.000126356	0.000441306	0.000137853	7.3558e-05
Verrucomicrobia;Verrucomicrobiae;Chthoniobacterales;Xiphinematobacteraceae	3.55833	3.77751	0.0413556	AG	9	0	0	0	0	0	0	0	0.00260945	0	0	0	0	0	0	0
Firmicutes;Clostridia;Clostridiales;Peptostreptococcaceae	4.09647	3.77395	0.0077401	AG	18	15	19	14	24	13	25	57	0.0052189	0.00612495	0.00145282	0.00319197	0.000505423	0.00191233	0.000430789	0.000598972
Bacteroidetes;Bacteroidia;Bacteroidales;Prevotellaceae;Alloprevotella;unidentified eubacterium clone 3 42	3.40559	3.76409	0.00775922	AG	4	0	5	0	0	0	0	0	0.00115976	0	0.000382321	0	0	0	0	0
Proteobacteria;Alphaproteobacteria;Rhizobiales;Xanthobacteraceae;uncultured	3.76408	3.75208	0.0413556	AG	7	0	0	0	0	0	0	0	0.00202957	0	0	0	0	0	0	0
Proteobacteria;Gammaproteobacteria;Vibrionales	4.02541	3.75206	0.00451256	AG	16	0	25	1	0	0	0	0	0.00463903	0	0.00191161	0.000227998	0	0	0	0
Bacteroidetes;Bacteroidia;Bacteroidales;Prevotellaceae;Alloprevotella;uncultured bacterium	3.30417	3.73966	0.0168991	AG	3	0	1	0	1	0	0	0	0.000869817	0	7.64643e-05	0	2.10593e-05	0	0	0
Proteobacteria;Gammaproteobacteria;Vibrionales;Vibrionaceae;Vibrio	4.02007	3.72691	0.00451256	AG	15	0	19	1	0	0	0	0	0.00434909	0	0.00145282	0.000227998	0	0	0	0
Verrucomicrobia	4.05616	3.72486	0.00617541	AG	28	13	126	14	11	9	16	44	0.0081183	0.00530829	0.0096345	0.00319197	0.000231652	0.00132392	0.000275705	0.000462365
Bacteroidetes;Bacteroidia;Bacteroidales;Prevotellaceae;Prevotella 2;uncultured Prevotella sp	3.20793	3.72041	0.0413556	AG	3	0	0	0	0	0	0	0	0.000869817	0	0	0	0	0	0	0
Verrucomicrobia;Verrucomicrobiae	4.05616	3.69588	0.00617541	AG	28	13	126	14	11	9	16	44	0.0081183	0.00530829	0.0096345	0.00319197	0.000231652	0.00132392	0.000275705	0.000462365
Verrucomicrobia;Verrucomicrobiae;Chthoniobacterales;Xiphinematobacteraceae;Candidatus Xiphinematobacter;metagenome	3.55833	3.6759	0.0413556	AG	9	0	0	0	0	0	0	0	0.00260945	0	0	0	0	0	0	0
Firmicutes;Bacilli;Lactobacillales;Streptococcaceae	3.99743	3.67507	0.0196599	AG	30	21	108	16	2	8	43	102	0.00869817	0.00857493	0.00825814	0.00364797	4.21186e-05	0.00117682	0.000740958	0.00107185
Firmicutes;Clostridia;Clostridiales;Peptostreptococcaceae;Romboutsia	3.98443	3.6661	0.00920426	AG	15	10	19	14	23	11	23	56	0.00434909	0.0040833	0.00145282	0.00319197	0.000484363	0.00161812	0.000396326	0.000588464
Proteobacteria;Deltaproteobacteria	4.00263	3.66584	0.00810421	AG	18	10	51	23	19	9	16	41	0.0052189	0.0040833	0.00389968	0.00524396	0.000400126	0.00132392	0.000275705	0.00043084
Bacteroidetes;Bacteroidia;Bacteroidales;Prevotellaceae;Prevotella 2	3.20793	3.64335	0.0413556	AG	3	0	0	0	0	0	0	0	0.000869817	0	0	0	0	0	0	0
Firmicutes;Clostridia;Clostridiales;Peptostreptococcaceae;Romboutsia;uncultured bacterium	3.98443	3.6338	0.00920426	AG	15	10	19	14	23	11	23	56	0.00434909	0.0040833	0.00145282	0.00319197	0.000484363	0.00161812	0.000396326	0.000588464
Bacteroidetes;Bacteroidia;Bacteroidales;Muribaculaceae	3.96988	3.63019	0.00944088	AG	28	7	23	14	13	9	11	41	0.0081183	0.00285831	0.00175868	0.00319197	0.000273771	0.00132392	0.000189547	0.00043084
Bacteroidetes;Bacteroidia;Bacteroidales;Prevotellaceae;Alloprevotella	3.91316	3.59317	0.0170998	AG	13	0	35	0	2	1	2	3	0.00376921	0	0.00267625	0	4.21186e-05	0.000147102	3.44632e-05	3.15249e-05
Verrucomicrobia;Verrucomicrobiae;Chthoniobacterales	3.89988	3.58991	0.0235158	AG	14	4	77	5	6	4	1	5	0.00405915	0.00163332	0.00588775	0.00113999	0.000126356	0.000588408	1.72316e-05	5.25414e-05
Acidobacteria	3.87255	3.56492	0.0130356	AG	23	6	72	17	11	6	15	7	0.0066686	0.00244998	0.00550543	0.00387597	0.000231652	0.000882613	0.000258474	7.3558e-05
Proteobacteria;Gammaproteobacteria;Pseudomonadales;Moraxellaceae	3.84054	3.55722	0.0149912	AG	22	17	59	25	28	26	27	3	0.00637866	0.00694161	0.00451139	0.00569995	0.00058966	0.00382465	0.000465253	3.15249e-05
Proteobacteria;Gammaproteobacteria;Betaproteobacteriales;Burkholderiaceae;Massilia	3.82627	3.52726	0.0149676	AG	11	12	7	10	13	4	13	5	0.00318933	0.00489996	0.00053525	0.00227998	0.000273771	0.000588408	0.00022401	5.25414e-05
Firmicutes;Clostridia;Clostridiales;Heliobacteriaceae;Hydrogenispora	2.81921	3.52627	0.0413556	AG	2	0	0	0	0	0	0	0	0.000579878	0	0	0	0	0	0	0
Proteobacteria;Gammaproteobacteria;Pseudomonadales;Moraxellaceae;Acinetobacter	3.7979	3.47784	0.0283069	AG	17	12	56	22	18	11	18	2	0.00492896	0.00489996	0.004282	0.00501596	0.000379067	0.00161812	0.000310168	2.10166e-05
Fusobacteria;Fusobacteriia;Fusobacteriales;Fusobacteriaceae	3.79622	3.47543	0.043705	AG	17	3	29	4	3	6	5	6	0.00492896	0.00122499	0.00221746	0.000911993	6.31778e-05	0.000882613	8.61579e-05	6.30497e-05
Firmicutes;Clostridia;Clostridiales;Lachnospiraceae	3.85075	3.47473	0.0113255	AG	14	15	30	15	31	23	50	93	0.00405915	0.00612495	0.00229393	0.00341997	0.000652838	0.00338335	0.000861579	0.000977271
Firmicutes;Clostridia;Clostridiales;Heliobacteriaceae	2.81921	3.46258	0.0413556	AG	2	0	0	0	0	0	0	0	0.000579878	0	0	0	0	0	0	0
Fusobacteria;Fusobacteriia	3.79622	3.45767	0.043705	AG	17	3	29	4	3	6	5	6	0.00492896	0.00122499	0.00221746	0.000911993	6.31778e-05	0.000882613	8.61579e-05	6.30497e-05
Fusobacteria;Fusobacteriia;Fusobacteriales	3.79622	3.45555	0.043705	AG	17	3	29	4	3	6	5	6	0.00492896	0.00122499	0.00221746	0.000911993	6.31778e-05	0.000882613	8.61579e-05	6.30497e-05
Fusobacteria	3.79622	3.4546	0.043705	AG	17	3	29	4	3	6	5	6	0.00492896	0.00122499	0.00221746	0.000911993	6.31778e-05	0.000882613	8.61579e-05	6.30497e-05
Proteobacteria;Alphaproteobacteria;Sphingomonadales	3.77614	3.43914	0.0182765	AG	21	5	49	13	7	4	5	4	0.00608872	0.00204165	0.00374675	0.00296398	0.000147415	0.000588408	8.61579e-05	4.20331e-05
Proteobacteria;Alphaproteobacteria;Sphingomonadales;Sphingomonadaceae	3.77614	3.43682	0.0182765	AG	21	5	49	13	7	4	5	4	0.00608872	0.00204165	0.00374675	0.00296398	0.000147415	0.000588408	8.61579e-05	4.20331e-05
Acidobacteria;Acidobacteriia	3.71558	3.40078	0.00593849	AG	15	4	19	5	5	1	6	4	0.00434909	0.00163332	0.00145282	0.00113999	0.000105296	0.000147102	0.000103389	4.20331e-05
Proteobacteria;Gammaproteobacteria;Alteromonadales	3.64519	3.39762	0.00643747	AG	9	0	18	3	0	0	0	0	0.00260945	0	0.00137636	0.000683995	0	0	0	0
Firmicutes;Clostridia;Clostridiales;Heliobacteriaceae;Hydrogenispora;uncultured bacterium	2.81921	3.37813	0.0413556	AG	2	0	0	0	0	0	0	0	0.000579878	0	0	0	0	0	0	0
Acidobacteria;Acidobacteriia;Acidobacteriales	3.68181	3.34657	0.00299562	AG	12	3	7	3	4	0	4	2	0.00347927	0.00122499	0.00053525	0.000683995	8.42371e-05	0	6.89263e-05	2.10166e-05
Acidobacteria;Acidobacteriia;Acidobacteriales;uncultured	3.65775	3.33986	0.00371686	AG	10	3	7	3	4	0	3	2	0.00289939	0.00122499	0.00053525	0.000683995	8.42371e-05	0	5.16947e-05	2.10166e-05
Bacteroidetes;Bacteroidia;Bacteroidales;Prevotellaceae;Prevotella 7	3.6359	3.33404	0.0238308	AG	5	0	16	5	3	2	0	3	0.0014497	0	0.00122343	0.00113999	6.31778e-05	0.000294204	0	3.15249e-05
Proteobacteria;Gammaproteobacteria;Betaproteobacteriales;Rhodocyclaceae	3.55399	3.21889	0.0249841	AG	12	4	32	14	5	5	1	6	0.00347927	0.00163332	0.00244686	0.00319197	0.000105296	0.00073551	1.72316e-05	6.30497e-05
Actinobacteria;Acidimicrobiia;Actinomarinales;Actinomarinaceae	3.24146	3.18055	0.0381414	AG	4	0	4	0	0	0	2	1	0.00115976	0	0.000305857	0	0	0	3.44632e-05	1.05083e-05
Proteobacteria;Alphaproteobacteria;Rhizobiales;Xanthobacteraceae;Bradyrhizobium	3.45325	3.16758	0.0240842	AG	3	5	9	11	0	1	3	6	0.000869817	0.00204165	0.000688179	0.00250798	0	0.000147102	5.16947e-05	6.30497e-05
Proteobacteria;Gammaproteobacteria;Xanthomonadales	5.51683	5.14895	0.0100329	AH	907	799	3146	1025	747	1075	27	125	0.262975	0.326256	0.240557	0.233698	0.0157313	0.158135	0.000465253	0.00131354
Proteobacteria;Gammaproteobacteria;Xanthomonadales;Xanthomonadaceae	5.51627	5.13638	0.0106604	AH	907	798	3145	1024	745	1074	24	125	0.262975	0.325847	0.24048	0.23347	0.0156892	0.157988	0.000413558	0.00131354
Proteobacteria;Gammaproteobacteria;Xanthomonadales;Xanthomonadaceae;Stenotrophomonas;Stenotrophomonas sp I 64 LFP1A9B2	5.51458	5.12253	0.0100329	AH	874	795	3094	1019	730	1060	16	21	0.253407	0.324622	0.236581	0.23233	0.0153733	0.155928	0.000275705	0.000220674
Proteobacteria;Gammaproteobacteria;Xanthomonadales;Xanthomonadaceae;Stenotrophomonas	5.51507	5.12166	0.0100329	AH	895	796	3109	1020	741	1064	21	120	0.259496	0.325031	0.237727	0.232558	0.0156049	0.156517	0.000361863	0.00126099
Actinobacteria	5.47246	5.09512	0.00739177	AH	513	726	2158	777	335	576	133	1829	0.148739	0.296448	0.16501	0.177155	0.00705486	0.0847308	0.0022918	0.0192197
Actinobacteria;Actinobacteria;Corynebacteriales;Nocardiaceae;Rhodococcus	5.45363	5.06885	0.00518029	AH	443	697	1703	698	249	509	13	12	0.128443	0.284606	0.130219	0.159143	0.00524376	0.074875	0.00022401	0.000126099
Actinobacteria;Actinobacteria;Corynebacteriales	5.45561	5.06171	0.00515351	AH	447	700	1708	718	276	533	17	36	0.129603	0.285831	0.130601	0.163703	0.00581236	0.0784054	0.000292937	0.000378298
Actinobacteria;Actinobacteria;Corynebacteriales;Nocardiaceae	5.45363	5.05471	0.00518029	AH	443	697	1703	698	249	509	13	12	0.128443	0.284606	0.130219	0.159143	0.00524376	0.074875	0.00022401	0.000126099
Actinobacteria;Actinobacteria	5.47047	5.04569	0.00785968	AH	491	723	2136	766	324	570	121	1818	0.14236	0.295223	0.163328	0.174647	0.00682321	0.0838482	0.00208502	0.0191041
Actinobacteria;Actinobacteria;Corynebacteriales;Nocardiaceae;Rhodococcus;Rhodococcus hoagii	5.22997	4.83482	0.00498495	AH	224	418	1029	306	115	250	2	7	0.0649464	0.170682	0.0786818	0.0697674	0.00242182	0.0367755	3.44632e-05	7.3558e-05
Actinobacteria;Actinobacteria;Corynebacteriales;Nocardiaceae;Rhodococcus;Rhodococcus degradans	5.05838	4.66921	0.00409906	AH	219	279	674	392	134	259	11	5	0.0634967	0.113924	0.0515369	0.0893753	0.00282194	0.0380994	0.000189547	5.25414e-05
Bacteroidetes;Bacteroidia;Sphingobacteriales;env OPS 17	3.11421	3.88293	0.0413556	AH	0	3	0	0	0	0	0	0	0	0.00122499	0	0	0	0	0	0
Proteobacteria;Alphaproteobacteria;Rhizobiales;Rhizobiaceae;Allorhizobium Neorhizobium Pararhizobium Rhizobium	4.08347	3.70446	0.0117107	AH	69	30	143	36	37	32	2	2	0.0200058	0.0122499	0.0109344	0.00820793	0.000779193	0.00470727	3.44632e-05	2.10166e-05
Firmicutes;Bacilli;Bacillales	4.06359	3.67268	0.0256081	AH	44	28	117	42	20	19	16	38	0.0127573	0.0114332	0.00894632	0.00957592	0.000421186	0.00279494	0.000275705	0.000399315
Firmicutes;Bacilli;Bacillales;Bacillaceae	4.04636	3.6408	0.0149912	AH	34	27	101	37	14	12	7	8	0.00985793	0.0110249	0.00772289	0.00843593	0.00029483	0.00176523	0.000120621	8.40663e-05
Firmicutes;Bacilli;Lactobacillales;Streptococcaceae;Streptococcus	3.95055	3.62165	0.0204486	AH	28	21	101	16	1	8	43	102	0.0081183	0.00857493	0.00772289	0.00364797	2.10593e-05	0.00117682	0.000740958	0.00107185
Firmicutes;Bacilli;Bacillales;Bacillaceae;Bacillus	3.97466	3.57816	0.0125024	AH	24	23	51	27	8	7	3	2	0.00695854	0.00939159	0.00389968	0.00615595	0.000168474	0.00102971	5.16947e-05	2.10166e-05
Firmicutes;Clostridia;Clostridiales;Clostridiaceae 1	3.81217	3.49761	0.00865942	AH	9	15	28	8	14	10	19	42	0.00260945	0.00612495	0.002141	0.00182399	0.00029483	0.00147102	0.0003274	0.000441348
Actinobacteria;Actinobacteria;Corynebacteriales;Corynebacteriaceae;Corynebacterium 1;Corynebacterium sp 14III A01 014	2.94232	3.32352	0.044937	AH	0	2	1	0	2	4	0	0	0	0.00081666	7.64643e-05	0	4.21186e-05	0.000588408	0	0
Actinobacteria;Actinobacteria;Frankiales;Sporichthyaceae;hgcI clade;uncultured bacterium	3.2287	3.12183	0.0126724	AH	0	4	10	1	5	5	9	3	0	0.00163332	0.000764643	0.000227998	0.000105296	0.00073551	0.000155084	3.15249e-05
Actinobacteria;Actinobacteria;Frankiales;Sporichthyaceae;hgcI clade	3.2287	3.04413	0.0126724	AH	0	4	10	1	5	5	9	3	0	0.00163332	0.000764643	0.000227998	0.000105296	0.00073551	0.000155084	3.15249e-05
Proteobacteria;Alphaproteobacteria	5.16648	4.74946	0.00720483	BG	260	70	1585	222	128	132	61	747	0.0753842	0.0285831	0.121196	0.0506156	0.00269559	0.0194175	0.00105113	0.00784969
Proteobacteria;Alphaproteobacteria;Rhizobiales	5.07674	4.68275	0.0130356	BG	194	49	1247	147	79	86	46	734	0.0562482	0.0200082	0.095351	0.0335157	0.00166368	0.0126508	0.000792652	0.00771308
Firmicutes;Bacilli;Lactobacillales;Lactobacillaceae;Lactobacillus	5.0211	4.65223	0.00414208	BG	118	16	1511	84	29	36	24	290	0.0342128	0.00653328	0.115538	0.0191518	0.000610719	0.00529568	0.000413558	0.0030474
Firmicutes;Bacilli;Lactobacillales;Lactobacillaceae	5.0211	4.64146	0.00414208	BG	118	16	1511	84	29	36	24	290	0.0342128	0.00653328	0.115538	0.0191518	0.000610719	0.00529568	0.000413558	0.0030474
Proteobacteria;Alphaproteobacteria;Rhizobiales;Rhizobiaceae	5.0322	4.63506	0.0146956	BG	171	33	1118	124	64	69	33	606	0.0495796	0.0134749	0.0854871	0.0282718	0.00134779	0.01015	0.000568642	0.00636802
Proteobacteria;Alphaproteobacteria;Rhizobiales;Rhizobiaceae;Bartonella;Bartonella apis	4.98375	4.60149	0.00890746	BG	98	2	958	79	22	27	21	34	0.028414	0.00081666	0.0732528	0.0180119	0.000463304	0.00397176	0.000361863	0.000357282
Proteobacteria;Alphaproteobacteria;Rhizobiales;Rhizobiaceae;Bartonella	4.98375	4.58057	0.00890746	BG	98	2	958	79	22	27	21	34	0.028414	0.00081666	0.0732528	0.0180119	0.000463304	0.00397176	0.000361863	0.000357282
Firmicutes;Bacilli;Lactobacillales;Lactobacillaceae;Lactobacillus;uncultured Bacilli bacterium	3.51884	4.1902	0.00178934	BG	0	0	48	0	0	0	0	0	0	0	0.00367029	0	0	0	0	0
Acidobacteria;Holophagae;Subgroup 7	3.09778	4.18352	0.0127187	BG	0	0	17	3	0	0	0	0	0	0	0.00129989	0.000683995	0	0	0	0
Proteobacteria;Gammaproteobacteria;Orbales;Orbaceae	4.56829	4.18214	0.0109155	BG	44	0	427	27	10	14	6	4	0.0127573	0	0.0326503	0.00615595	0.000210593	0.00205943	0.000103389	4.20331e-05
Proteobacteria;Gammaproteobacteria;Orbales	4.56829	4.16968	0.0109155	BG	44	0	427	27	10	14	6	4	0.0127573	0	0.0326503	0.00615595	0.000210593	0.00205943	0.000103389	4.20331e-05
Proteobacteria;Gammaproteobacteria;Orbales;Orbaceae;Gilliamella;Gilliamella apicola	4.52269	4.15359	0.011269	BG	43	0	377	24	9	12	3	3	0.0124674	0	0.028827	0.00547196	0.000189534	0.00176523	5.16947e-05	3.15249e-05
Proteobacteria;Gammaproteobacteria;Orbales;Orbaceae;Gilliamella	4.52269	4.13975	0.011269	BG	43	0	377	24	9	12	3	3	0.0124674	0	0.028827	0.00547196	0.000189534	0.00176523	5.16947e-05	3.15249e-05
Planctomycetes;Pla4 lineage	2.83833	4.07996	0.0413556	BG	0	0	12	0	0	0	0	0	0	0	0.000917571	0	0	0	0	0
Cyanobacteria;Oxyphotobacteria;Synechococcales;Cyanobiaceae;Prochlorococcus MIT9313	2.74955	4.07324	0.0413556	BG	0	0	6	0	0	0	0	0	0	0	0.000458786	0	0	0	0	0
Gemmatimonadetes;Gemmatimonadetes;Gemmatimonadales;Gemmatimonadaceae;Gemmatimonas;uncultured soil bacterium	2.86103	4.05957	0.0413556	BG	0	0	10	0	0	0	0	0	0	0	0.000764643	0	0	0	0	0
Proteobacteria;Gammaproteobacteria;Cellvibrionales;Halieaceae;OM60NOR5 clade	2.45586	4.00073	0.0413556	BG	0	0	4	0	0	0	0	0	0	0	0.000305857	0	0	0	0	0
Proteobacteria;Gammaproteobacteria;Betaproteobacteriales;Neisseriaceae;Snodgrassella	4.36119	3.98061	0.0355871	BG	40	1	254	12	6	4	1	19	0.0115976	0.00040833	0.0194219	0.00273598	0.000126356	0.000588408	1.72316e-05	0.000199657
Actinobacteria;Acidimicrobiia;Actinomarinales;uncultured	2.74689	3.96825	0.0413556	BG	0	0	10	0	0	0	0	0	0	0	0.000764643	0	0	0	0	0
Proteobacteria;Gammaproteobacteria;Betaproteobacteriales;Neisseriaceae	4.38034	3.96818	0.00788014	BG	55	4	268	14	7	13	3	25	0.0159467	0.00163332	0.0204924	0.00319197	0.000147415	0.00191233	5.16947e-05	0.000262707
Actinobacteria;Actinobacteria;Bifidobacteriales;Bifidobacteriaceae;Bifidobacterium;Bifidobacterium sp H6bp22N	4.32768	3.95278	0.0293271	BG	9	2	298	15	3	3	0	20	0.00260945	0.00081666	0.0227864	0.00341997	6.31778e-05	0.000441306	0	0.000210166
Bacteroidetes;Bacteroidia;Flavobacteriales;Weeksellaceae;Chryseobacterium;Flavobacterium sp Smarlab BioMol 2300973	2.94463	3.91148	0.0413556	BG	0	0	7	0	0	0	0	0	0	0	0.00053525	0	0	0	0	0
Acidobacteria;Holophagae	3.09778	3.90849	0.0127187	BG	0	0	17	3	0	0	0	0	0	0	0.00129989	0.000683995	0	0	0	0
Proteobacteria;Gammaproteobacteria;Cellvibrionales	2.45586	3.90672	0.0413556	BG	0	0	4	0	0	0	0	0	0	0	0.000305857	0	0	0	0	0
Proteobacteria;Gammaproteobacteria;Oceanospirillales;Saccharospirillaceae	2.32475	3.89376	0.0413556	BG	0	0	2	0	0	0	0	0	0	0	0.000152929	0	0	0	0	0
Bacteroidetes;Bacteroidia;Flavobacteriales;Weeksellaceae;Apibacter	4.17332	3.80355	0.0109111	BG	5	0	165	22	2	2	3	0	0.0014497	0	0.0126166	0.00501596	4.21186e-05	0.000294204	5.16947e-05	0
Bacteroidetes;Bacteroidia;Flavobacteriales;Weeksellaceae;Apibacter;Apibacter sp wkB309	4.17332	3.79843	0.0109419	BG	5	0	165	22	1	2	2	0	0.0014497	0	0.0126166	0.00501596	2.10593e-05	0.000294204	3.44632e-05	0
Proteobacteria;Gammaproteobacteria;Cellvibrionales;Halieaceae	2.45586	3.79473	0.0413556	BG	0	0	4	0	0	0	0	0	0	0	0.000305857	0	0	0	0	0
Proteobacteria;Gammaproteobacteria;Oceanospirillales;Saccharospirillaceae;Thalassolituus;Thalassolituus marinus	2.32475	3.78787	0.0413556	BG	0	0	2	0	0	0	0	0	0	0	0.000152929	0	0	0	0	0
Planctomycetes;Planctomycetacia;Isosphaerales;Isosphaeraceae;Paludisphaera	3.28071	3.78158	0.00696973	BG	0	0	24	0	0	1	0	0	0	0	0.00183514	0	0	0.000147102	0	0
Planctomycetes;Planctomycetacia;Isosphaerales;Isosphaeraceae;Paludisphaera;Paludisphaera borealis	3.28071	3.69596	0.00696973	BG	0	0	24	0	0	1	0	0	0	0	0.00183514	0	0	0.000147102	0	0
Epsilonbacteraeota;Campylobacteria;Campylobacterales;Thiovulaceae;Sulfurimonas	3.70322	3.62855	0.0407369	BG	0	0	79	1	1	2	0	0	0	0	0.00604068	0.000227998	2.10593e-05	0.000294204	0	0
Proteobacteria;Alphaproteobacteria;Caulobacterales;Caulobacteraceae;Brevundimonas	3.96493	3.61353	0.018295	BG	18	12	131	38	30	34	0	0	0.0052189	0.00489996	0.0100168	0.00866393	0.000631778	0.00500147	0	0
Proteobacteria;Gammaproteobacteria;Oceanospirillales;Saccharospirillaceae;Thalassolituus	2.32475	3.60234	0.0413556	BG	0	0	2	0	0	0	0	0	0	0	0.000152929	0	0	0	0	0
Proteobacteria;Gammaproteobacteria;Oceanospirillales	3.87405	3.54997	0.0158783	BG	11	3	130	9	5	6	3	0	0.00318933	0.00122499	0.00994036	0.00205198	0.000105296	0.000882613	5.16947e-05	0
Proteobacteria;Gammaproteobacteria;Oceanospirillales;Halomonadaceae;Halomonas	3.85227	3.53665	0.0493728	BG	11	3	126	9	4	6	3	0	0.00318933	0.00122499	0.0096345	0.00205198	8.42371e-05	0.000882613	5.16947e-05	0
Proteobacteria;Gammaproteobacteria;Oceanospirillales;Halomonadaceae	3.85227	3.53316	0.0493728	BG	11	3	126	9	4	6	3	0	0.00318933	0.00122499	0.0096345	0.00205198	8.42371e-05	0.000882613	5.16947e-05	0
Epsilonbacteraeota;Campylobacteria;Campylobacterales;Thiovulaceae;Sulfurimonas;uncultured bacterium	3.70322	3.44211	0.0407369	BG	0	0	79	1	1	2	0	0	0	0	0.00604068	0.000227998	2.10593e-05	0.000294204	0	0
Proteobacteria;Alphaproteobacteria;Acetobacterales;Acetobacteraceae;Bombella	3.77779	3.44067	0.033565	BG	0	0	54	7	1	2	2	0	0	0	0.00412907	0.00159599	2.10593e-05	0.000294204	3.44632e-05	0
Proteobacteria;Alphaproteobacteria;Acetobacterales;Acetobacteraceae;Bombella;Acetobacteraceae bacterium H20 1 2BCO2	3.77779	3.40857	0.033565	BG	0	0	54	7	1	2	2	0	0	0	0.00412907	0.00159599	2.10593e-05	0.000294204	3.44632e-05	0
Planctomycetes;Planctomycetacia;Isosphaerales	3.49311	3.37751	0.0292293	BG	0	0	36	0	1	1	2	0	0	0	0.00275271	0	2.10593e-05	0.000147102	3.44632e-05	0
Planctomycetes;Planctomycetacia	3.59277	3.34312	0.0239275	BG	0	0	42	0	2	1	2	0	0	0	0.0032115	0	4.21186e-05	0.000147102	3.44632e-05	0
Planctomycetes	3.66319	3.27329	0.0248785	BG	1	0	54	2	2	4	2	0	0.000289939	0	0.00412907	0.000455996	4.21186e-05	0.000588408	3.44632e-05	0
Planctomycetes;Planctomycetacia;Isosphaerales;Isosphaeraceae	3.49311	3.25475	0.0292293	BG	0	0	36	0	1	1	2	0	0	0	0.00275271	0	2.10593e-05	0.000147102	3.44632e-05	0
Proteobacteria;Gammaproteobacteria;Alteromonadales;Alteromonadaceae	3.15407	3.23926	0.0362312	BG	5	0	18	2	0	0	0	0	0.0014497	0	0.00137636	0.000455996	0	0	0	0
Proteobacteria;Gammaproteobacteria;Orbales;Orbaceae;Frischella;Frischella perrara	3.56686	3.22511	0.0356966	BG	1	0	50	3	1	2	3	1	0.000289939	0	0.00382321	0.000683995	2.10593e-05	0.000294204	5.16947e-05	1.05083e-05
Proteobacteria;Gammaproteobacteria;Orbales;Orbaceae;Frischella	3.56686	3.20731	0.0356966	BG	1	0	50	3	1	2	3	1	0.000289939	0	0.00382321	0.000683995	2.10593e-05	0.000294204	5.16947e-05	1.05083e-05
Bacteroidetes;Bacteroidia	5.37451	4.97952	0.0132992	BH	444	275	1357	1058	527	506	401	6972	0.128733	0.112291	0.103762	0.241222	0.0110982	0.0744337	0.00690986	0.0732638
Bacteroidetes	5.37521	4.96938	0.0132992	BH	444	275	1368	1059	527	506	402	6973	0.128733	0.112291	0.104603	0.24145	0.0110982	0.0744337	0.00692709	0.0732743
Bacteroidetes;Bacteroidia;Flavobacteriales;Weeksellaceae	5.34272	4.96549	0.0057155	BH	323	240	1065	989	445	452	37	598	0.0936503	0.0979992	0.0814345	0.22549	0.00937138	0.0664901	0.000637568	0.00628395
Bacteroidetes;Bacteroidia;Flavobacteriales;Weeksellaceae;Empedobacter	5.32646	4.94095	0.00541013	BH	318	237	880	957	360	437	4	13	0.0922006	0.0967742	0.0672886	0.218194	0.00758134	0.0642836	6.89263e-05	0.000136608
Bacteroidetes;Bacteroidia;Flavobacteriales	5.34429	4.93121	0.00545563	BH	328	245	1087	992	461	453	120	819	0.0951	0.100041	0.0831167	0.226174	0.00970833	0.0666372	0.00206779	0.00860629
Proteobacteria;Gammaproteobacteria;Betaproteobacteriales	5.23335	4.85135	0.00466938	BH	293	257	1162	755	336	371	72	215	0.0849522	0.104941	0.0888515	0.172139	0.00707592	0.0545749	0.00124067	0.00225928
Proteobacteria;Gammaproteobacteria;Betaproteobacteriales;Burkholderiaceae	5.20329	4.81051	0.00431859	BH	214	247	806	702	318	346	64	182	0.062047	0.100857	0.0616302	0.160055	0.00669685	0.0508973	0.00110282	0.00191251
Proteobacteria;Gammaproteobacteria;Betaproteobacteriales;Burkholderiaceae;Delftia	5.15102	4.79195	0.00436384	BH	167	207	713	626	264	300	9	39	0.0484198	0.0845243	0.054519	0.142727	0.00555965	0.0441306	0.000155084	0.000409823
Proteobacteria;Deltaproteobacteria;Bdellovibrionales;Bacteriovoracaceae	3.18638	4.03515	0.00178934	BH	0	0	0	6	0	0	0	0	0	0	0	0.00136799	0	0	0	0
Proteobacteria;Alphaproteobacteria;Rhizobiales;Hyphomicrobiaceae	2.88535	3.67849	0.00178934	BH	0	0	0	3	0	0	0	0	0	0	0	0.000683995	0	0	0	0
Proteobacteria;Alphaproteobacteria;Caulobacterales;Caulobacteraceae	4.0263	3.6542	0.0203491	BH	18	13	134	51	31	36	1	4	0.0052189	0.00530829	0.0102462	0.0116279	0.000652838	0.00529568	1.72316e-05	4.20331e-05
Proteobacteria;Alphaproteobacteria;Caulobacterales	4.0263	3.64127	0.0203491	BH	18	13	134	51	31	36	1	4	0.0052189	0.00530829	0.0102462	0.0116279	0.000652838	0.00529568	1.72316e-05	4.20331e-05
Bacteroidetes;Bacteroidia;Chitinophagales;Saprospiraceae;Phaeodactylibacter;uncultured bacterium	2.88535	3.59944	0.00178934	BH	0	0	0	3	0	0	0	0	0	0	0	0.000683995	0	0	0	0
Bacteroidetes;Bacteroidia;Chitinophagales;Saprospiraceae;Phaeodactylibacter	2.88535	3.59647	0.00178934	BH	0	0	0	3	0	0	0	0	0	0	0	0.000683995	0	0	0	0
Proteobacteria;Deltaproteobacteria;Bdellovibrionales	3.18638	3.54065	0.00178934	BH	0	0	0	6	0	0	0	0	0	0	0	0.00136799	0	0	0	0
Bacteroidetes;Bacteroidia;Chitinophagales;Saprospiraceae	2.88535	3.43301	0.00178934	BH	0	0	0	3	0	0	0	0	0	0	0	0.000683995	0	0	0	0
Proteobacteria;Deltaproteobacteria;Bdellovibrionales;Bacteriovoracaceae;Bacteriovorax	3.18638	3.38771	0.00178934	BH	0	0	0	6	0	0	0	0	0	0	0	0.00136799	0	0	0	0
Proteobacteria;Alphaproteobacteria;Rhizobiales;Hyphomicrobiaceae;Hyphomicrobium	2.88535	3.36413	0.00178934	BH	0	0	0	3	0	0	0	0	0	0	0	0.000683995	0	0	0	0
Proteobacteria;Deltaproteobacteria;Bdellovibrionales;Bacteriovoracaceae;Bacteriovorax;Bacteriovorax sp F2	3.18638	3.34007	0.00178934	BH	0	0	0	6	0	0	0	0	0	0	0	0.00136799	0	0	0	0
Proteobacteria;Gammaproteobacteria;Betaproteobacteriales;Burkholderiaceae;Ralstonia	3.6609	3.25812	0.0301267	BH	8	8	4	19	7	4	5	2	0.00231951	0.00326664	0.000305857	0.00433197	0.000147415	0.000588408	8.61579e-05	2.10166e-05
Proteobacteria;Gammaproteobacteria;Betaproteobacteriales;Burkholderiaceae;Burkholderia Caballeronia Paraburkholderia	3.55743	3.09433	0.0218615	BH	4	0	36	19	4	1	4	0	0.00115976	0	0.00275271	0.00433197	8.42371e-05	0.000147102	6.89263e-05	0
Actinobacteria;Actinobacteria;Micrococcales;Intrasporangiaceae;Knoellia	3.32091	3.05199	0.0292293	BH	0	0	1	7	0	1	2	0	0	0	7.64643e-05	0.00159599	0	0.000147102	3.44632e-05	0
Actinobacteria;Actinobacteria;Micrococcales;Intrasporangiaceae	3.32091	3.04553	0.0292293	BH	0	0	1	7	0	1	2	0	0	0	7.64643e-05	0.00159599	0	0.000147102	3.44632e-05	0
Firmicutes;Clostridia;Clostridiales;Lachnospiraceae;Lachnospiraceae NC2004 group;uncultured bacterium	1.50857	3.55921	0.0164952	CG	0	0	0	0	1	0	0	3	0	0	0	0	2.10593e-05	0	0	3.15249e-05
Firmicutes;Clostridia;Clostridiales;Lachnospiraceae;Lachnospiraceae NC2004 group	1.50857	3.44442	0.0164952	CG	0	0	0	0	1	0	0	3	0	0	0	0	2.10593e-05	0	0	3.15249e-05
Firmicutes;Clostridia;Clostridiales;Ruminococcaceae;Ruminococcaceae UCG 003;uncultured bacterium	2.05365	3.12047	0.0164952	CH	0	0	0	0	0	1	0	4	0	0	0	0	0	0.000147102	0	4.20331e-05
Proteobacteria;Gammaproteobacteria;Pseudomonadales;Moraxellaceae;Alkanindiges	3.42301	3.03429	0.0174605	CH	2	0	0	0	7	13	9	0	0.000579878	0	0	0	0.000147415	0.00191233	0.000155084	0
Proteobacteria;Gammaproteobacteria;Pseudomonadales;Moraxellaceae;Alkanindiges;Alkanindiges illinoisensis	3.42301	3.00658	0.0174605	CH	2	0	0	0	7	13	9	0	0.000579878	0	0	0	0.000147415	0.00191233	0.000155084	0
Proteobacteria;Gammaproteobacteria	5.99193	5.52108	0.00515351	DT	1460	1189	5397	1984	46220	5363	56678	80806	0.423311	0.485504	0.412678	0.452348	0.97336	0.788909	0.976651	0.849133
Proteobacteria	5.99256	5.46776	0.0065352	DT	1738	1269	7033	2229	46367	5504	56755	81594	0.503914	0.518171	0.537773	0.508208	0.976456	0.80965	0.977978	0.857413
Proteobacteria;Gammaproteobacteria;Pseudomonadales;Pseudomonadaceae	5.79927	5.46469	0.0132329	ET	66	52	157	74	20460	1513	28574	59651	0.019136	0.0212332	0.0120049	0.0168719	0.430873	0.222565	0.492375	0.62683
Proteobacteria;Gammaproteobacteria;Pseudomonadales;Pseudomonadaceae;Pseudomonas	5.79927	5.43913	0.0132329	ET	66	52	157	74	20460	1513	28574	59651	0.019136	0.0212332	0.0120049	0.0168719	0.430873	0.222565	0.492375	0.62683
Proteobacteria;Gammaproteobacteria;Pseudomonadales	5.79929	5.43523	0.0192937	ET	88	69	216	99	20488	1539	28601	59654	0.0255146	0.0281748	0.0165163	0.0225718	0.431463	0.22639	0.49284	0.626861
Proteobacteria;Alphaproteobacteria;Rhizobiales;Rhizobiales Incertae Sedis	1.31009	3.55906	0.0413556	ET	0	0	0	0	0	0	0	2	0	0	0	0	0	0	0	2.10166e-05
Bacteroidetes;Bacteroidia;Sphingobacteriales;Sphingobacteriaceae;Pedobacter;Pedobacter sp Atb1	3.84688	3.55488	0.0130739	ET	0	0	0	0	6	2	22	694	0	0	0	0	0.000126356	0.000294204	0.000379095	0.00729275
Proteobacteria;Alphaproteobacteria;Rhizobiales;Rhizobiales Incertae Sedis;Nordella	1.31009	3.39608	0.0413556	ET	0	0	0	0	0	0	0	2	0	0	0	0	0	0	0	2.10166e-05
Firmicutes;Clostridia;Clostridiales;Lachnospiraceae;Anaerostipes	1.31009	3.32758	0.0413556	ET	0	0	0	0	0	0	0	2	0	0	0	0	0	0	0	2.10166e-05
*Biomarkers annotated to species level were marked in red.

## Sheet: Fungal biomarkers
BiomarkerID	-LOG10 (abundance)	LDA	p-value	Group	Sequences								Relative bundance
					AG	AH	BG	BH	CG	CH	DT	ET	AG	AH	BG	BH	CG	CH	DT	ET
Ascomycota;Leotiomycetes	4.87425	4.58118	0.0057155	AG	153	34	389	51	80	39	46	86	0.0437768	0.045273	0.0112337	0.00035794	0.000586915	0.000293872	0.000364981	0.0006347
Basidiomycota	4.88811	4.54662	0.0169713	AG	177	46	270	46	39	54	41	85	0.0506438	0.0612517	0.00779716	0.000322848	0.000286121	0.000406899	0.000325309	0.00062732
Ascomycota;Sordariomycetes;Sordariales	4.73856	4.44244	0.0105533	AG	240	4	39	34	17	13	10	21	0.0686695	0.00532623	0.00112626	0.000238627	0.000124719	9.79572e-05	7.93437e-05	0.000154985
Ascomycota;Dothideomycetes	4.67655	4.37023	0.00709487	AG	128	21	67	17	37	24	31	31	0.0366237	0.0279627	0.00193485	0.000119313	0.000271448	0.000180844	0.000245965	0.000228787
Ascomycota;Leotiomycetes;Thelebolales	4.67936	4.33239	0.00673989	AG	47	19	32	39	31	11	22	32	0.0134478	0.0252996	0.000924108	0.000273719	0.000227429	8.28869e-05	0.000174556	0.000236168
Ascomycota;Leotiomycetes;Thelebolales;Pseudeurotiaceae	4.67936	4.32734	0.00673989	AG	47	19	32	39	31	11	22	32	0.0134478	0.0252996	0.000924108	0.000273719	0.000227429	8.28869e-05	0.000174556	0.000236168
Ascomycota;Sordariomycetes;Hypocreales;Nectriaceae	4.47405	4.17497	0.0146358	AG	207	8	31	6	5	8	6	10	0.0592275	0.0106525	0.000895229	4.21106e-05	3.66822e-05	6.02814e-05	4.76062e-05	7.38024e-05
Ascomycota;Sordariomycetes;Sordariales;unidentified	4.27955	3.95734	0.0144381	AG	23	0	6	13	0	3	1	3	0.00658083	0	0.00017327	9.12396e-05	0	2.26055e-05	7.93437e-06	2.21407e-05
Ascomycota;Dothideomycetes;Pleosporales	4.26368	3.95173	0.00879782	AG	100	8	42	0	6	5	7	10	0.0286123	0.0106525	0.00121289	0	4.40186e-05	3.76759e-05	5.55406e-05	7.38024e-05
Ascomycota;Sordariomycetes;Sordariales;unidentified;unidentified;Sordariales sp	4.27955	3.9365	0.0144381	AG	23	0	6	13	0	3	1	3	0.00658083	0	0.00017327	9.12396e-05	0	2.26055e-05	7.93437e-06	2.21407e-05
Basidiomycota;Microbotryomycetes;Sporidiobolales	4.11331	3.93531	0.0129963	AG	13	0	0	6	0	1	0	0	0.0037196	0	0	4.21106e-05	0	7.53517e-06	0	0
Basidiomycota;Microbotryomycetes;Sporidiobolales;Sporidiobolaceae;Rhodosporidiobolus	4.11331	3.92804	0.0129963	AG	13	0	0	6	0	1	0	0	0.0037196	0	0	4.21106e-05	0	7.53517e-06	0	0
Ascomycota;Sordariomycetes;Sordariales;unidentified;unidentified	4.27955	3.92377	0.0144381	AG	23	0	6	13	0	3	1	3	0.00658083	0	0.00017327	9.12396e-05	0	2.26055e-05	7.93437e-06	2.21407e-05
Basidiomycota;Agaricomycetes;Thelephorales;Thelephoraceae;unidentified;Thelephoraceae sp	3.84333	3.9198	0.0259895	AG	6	0	7	2	0	2	0	0	0.00171674	0	0.000202149	1.40369e-05	0	1.50703e-05	0	0
Basidiomycota;Microbotryomycetes	4.15817	3.86803	0.0482536	AG	14	0	2	6	0	1	0	1	0.00400572	0	5.77567e-05	4.21106e-05	0	7.53517e-06	0	7.38024e-06
Basidiomycota;Microbotryomycetes;Sporidiobolales;Sporidiobolaceae	4.11331	3.85091	0.0129963	AG	13	0	0	6	0	1	0	0	0.0037196	0	0	4.21106e-05	0	7.53517e-06	0	0
Basidiomycota;Agaricomycetes;Thelephorales;Thelephoraceae;unidentified	3.84333	3.82896	0.0259895	AG	6	0	7	2	0	2	0	0	0.00171674	0	0.000202149	1.40369e-05	0	1.50703e-05	0	0
Basidiomycota;Agaricomycetes;Thelephorales	3.84333	3.51438	0.0341686	AG	6	0	11	2	0	6	0	1	0.00171674	0	0.000317662	1.40369e-05	0	4.5211e-05	0	7.38024e-06
Basidiomycota;Agaricomycetes;Thelephorales;Thelephoraceae	3.84333	3.50819	0.0341686	AG	6	0	11	2	0	6	0	1	0.00171674	0	0.000317662	1.40369e-05	0	4.5211e-05	0	7.38024e-06
Basidiomycota;Agaricomycetes;Cantharellales	3.77422	3.4821	0.0194044	AG	19	0	14	1	1	2	4	3	0.00543634	0	0.000404297	7.01843e-06	7.33643e-06	1.50703e-05	3.17375e-05	2.21407e-05
Ascomycota;Sordariomycetes;Sordariales;Chaetomiaceae;Trichocladium;Trichocladium opacum	3.63009	3.36836	0.0321588	AG	5	0	0	4	2	0	1	1	0.00143062	0	0	2.80737e-05	1.46729e-05	0	7.93437e-06	7.38024e-06
Ascomycota;Sordariomycetes;Sordariales;Chaetomiaceae;Trichocladium	3.63009	3.365	0.0321588	AG	5	0	0	4	2	0	1	1	0.00143062	0	0	2.80737e-05	1.46729e-05	0	7.93437e-06	7.38024e-06
Ascomycota;Sordariomycetes;Glomerellales;Plectosphaerellaceae;Verticillium;Verticillium leptobactrum	5.3944	5.08215	0.0109881	AH	870	188	1208	14	22	9	12	16	0.248927	0.250333	0.0348851	9.8258e-05	0.000161402	6.78165e-05	9.52124e-05	0.000118084
Ascomycota;Sordariomycetes;Glomerellales	5.3944	5.06807	0.01191	AH	874	188	1231	15	22	10	12	16	0.250072	0.250333	0.0355493	0.000105276	0.000161402	7.53517e-05	9.52124e-05	0.000118084
Ascomycota;Sordariomycetes;Glomerellales;Plectosphaerellaceae;Verticillium	5.3944	5.06071	0.0120303	AH	870	188	1230	14	22	10	12	16	0.248927	0.250333	0.0355204	9.8258e-05	0.000161402	7.53517e-05	9.52124e-05	0.000118084
Ascomycota;Sordariomycetes;Glomerellales;Plectosphaerellaceae	5.3944	5.0575	0.01191	AH	874	188	1231	15	22	10	12	16	0.250072	0.250333	0.0355493	0.000105276	0.000161402	7.53517e-05	9.52124e-05	0.000118084
Basidiomycota;Agaricomycetes	4.75033	4.4585	0.0153687	AH	69	40	82	32	32	42	33	36	0.0197425	0.0532623	0.00236803	0.00022459	0.000234766	0.000316477	0.000261834	0.000265689
Mortierellomycota;Mortierellomycetes	4.69798	4.39645	0.00636922	AH	14	36	19	6	24	17	11	6	0.00400572	0.0479361	0.000548689	4.21106e-05	0.000176074	0.000128098	8.7278e-05	4.42814e-05
Mortierellomycota	4.69798	4.38796	0.00636922	AH	14	36	19	6	24	17	11	6	0.00400572	0.0479361	0.000548689	4.21106e-05	0.000176074	0.000128098	8.7278e-05	4.42814e-05
Mortierellomycota;Mortierellomycetes;Mortierellales;Mortierellaceae	4.69798	4.38363	0.00636922	AH	14	36	19	6	24	17	11	6	0.00400572	0.0479361	0.000548689	4.21106e-05	0.000176074	0.000128098	8.7278e-05	4.42814e-05
Mortierellomycota;Mortierellomycetes;Mortierellales	4.69798	4.36074	0.00636922	AH	14	36	19	6	24	17	11	6	0.00400572	0.0479361	0.000548689	4.21106e-05	0.000176074	0.000128098	8.7278e-05	4.42814e-05
Basidiomycota;Agaricomycetes;Russulales	4.63515	4.35909	0.021597	AH	28	30	10	12	11	9	9	10	0.00801144	0.0399467	0.000288784	8.42212e-05	8.07008e-05	6.78165e-05	7.14093e-05	7.38024e-05
Basidiomycota;Agaricomycetes;Russulales;Russulaceae	4.63515	4.35892	0.021597	AH	28	30	10	12	11	9	9	10	0.00801144	0.0399467	0.000288784	8.42212e-05	8.07008e-05	6.78165e-05	7.14093e-05	7.38024e-05
Basidiomycota;Agaricomycetes;Russulales;Russulaceae;Russula	4.41424	4.0939	0.0468547	AH	19	18	9	12	7	6	9	10	0.00543634	0.023968	0.000259905	8.42212e-05	5.1355e-05	4.5211e-05	7.14093e-05	7.38024e-05
Ascomycota;Eurotiomycetes	4.39646	4.08891	0.0158337	AH	54	17	157	28	17	15	22	15	0.0154506	0.0226365	0.0045339	0.000196516	0.000124719	0.000113028	0.000174556	0.000110704
Ascomycota;Eurotiomycetes;Eurotiales	4.39646	4.08117	0.017225	AH	53	17	142	22	14	12	21	13	0.0151645	0.0226365	0.00410073	0.000154405	0.00010271	9.0422e-05	0.000166622	9.59431e-05
Ascomycota;Eurotiomycetes;Eurotiales;Aspergillaceae	4.37413	4.05797	0.0152925	AH	53	16	139	22	11	11	19	12	0.0151645	0.0213049	0.00401409	0.000154405	8.07008e-05	8.28869e-05	0.000150753	8.85628e-05
Mortierellomycota;Mortierellomycetes;Mortierellales;Mortierellaceae;Mortierella	4.31836	4.01271	0.007168	AH	12	15	9	5	15	11	8	3	0.00343348	0.0199734	0.000259905	3.50922e-05	0.000110047	8.28869e-05	6.34749e-05	2.21407e-05
Ascomycota;Eurotiomycetes;Eurotiales;Aspergillaceae;Aspergillus	4.03146	3.70245	0.0242991	AH	4	8	18	5	1	1	0	1	0.00114449	0.0106525	0.000519811	3.50922e-05	7.33643e-06	7.53517e-06	0	7.38024e-06
Basidiomycota;Agaricomycetes;Russulales;Russulaceae;Russula;Russula insignis	3.22185	3.54003	0.0242183	AH	0	1	1	0	0	0	8	9	0	0.00133156	2.88784e-05	0	0	0	6.34749e-05	6.64221e-05
Mortierellomycota;Mortierellomycetes;Mortierellales;Mortierellaceae;Mortierella;Mortierella sp	2.53342	4.32781	0.0413556	BG	0	0	3	0	0	0	0	0	0	0	8.66351e-05	0	0	0	0	0
Ascomycota;Sordariomycetes;Hypocreales;Bionectriaceae;unidentified	2.54851	4.24116	0.0164952	BG	2	0	4	0	0	0	0	0	0.000572246	0	0.000115513	0	0	0	0	0
Ascomycota;Sordariomycetes;Hypocreales;Bionectriaceae;unidentified;Bionectriaceae sp	2.54851	4.05926	0.0164952	BG	2	0	4	0	0	0	0	0	0.000572246	0	0.000115513	0	0	0	0	0
Basidiomycota;Agaricomycetes;Agaricales;Tricholomataceae;Mycena	2.36459	3.99874	0.0108184	BG	0	0	2	4	0	0	0	0	0	0	5.77567e-05	2.80737e-05	0	0	0	0
Basidiomycota;Agaricomycetes;Agaricales;Tricholomataceae;Mycena;Mycena corynephora	2.36459	3.72871	0.0108184	BG	0	0	2	4	0	0	0	0	0	0	5.77567e-05	2.80737e-05	0	0	0	0
Ascomycota;Eurotiomycetes;Chaetothyriales	3.2321	3.35048	0.0184741	BG	0	0	13	6	0	2	1	2	0	0	0.000375419	4.21106e-05	0	1.50703e-05	7.93437e-06	1.47605e-05
Ascomycota;Eurotiomycetes;Chaetothyriales;unidentified;unidentified	3.2321	3.14282	0.0184741	BG	0	0	13	6	0	2	1	2	0	0	0.000375419	4.21106e-05	0	1.50703e-05	7.93437e-06	1.47605e-05
Ascomycota;Eurotiomycetes;Chaetothyriales;unidentified	3.2321	3.08487	0.0184741	BG	0	0	13	6	0	2	1	2	0	0	0.000375419	4.21106e-05	0	1.50703e-05	7.93437e-06	1.47605e-05
Ascomycota;Sordariomycetes	5.99947	5.37818	0.00440955	BH	1835	549	33172	142291	135990	132504	125795	135168	0.525036	0.731025	0.957953	0.998659	0.997682	0.99844	0.998104	0.997572
Ascomycota	5.99982	5.23949	0.0128412	BH	3060	634	34167	142408	136139	132595	125904	135316	0.875536	0.844208	0.986687	0.999481	0.998775	0.999126	0.998969	0.998664
Ascomycota;Sordariomycetes;Ophiostomatales;Ophiostomataceae	1.45667	3.87951	0.0413556	CG	0	0	0	0	4	0	0	0	0	0	0	0	2.93457e-05	0	0	0
Ascomycota;Sordariomycetes;Ophiostomatales;Ophiostomataceae;Ophiostoma	1.45667	3.79424	0.0413556	CG	0	0	0	0	4	0	0	0	0	0	0	0	2.93457e-05	0	0	0
Ascomycota;Sordariomycetes;Hypocreales;Ophiocordycipitaceae	5.99913	5.51908	0.00322111	DT	348	327	31762	142178	135877	132398	125712	135044	0.0995708	0.435419	0.917235	0.997866	0.996853	0.997641	0.997445	0.996657
Ascomycota;Sordariomycetes;Hypocreales;Ophiocordycipitaceae;Ophicordyceps;Ophicordyceps sinensis	5.99913	5.51908	0.00322111	DT	348	327	31762	142178	135877	132398	125712	135044	0.0995708	0.435419	0.917235	0.997866	0.996853	0.997641	0.997445	0.996657
Ascomycota;Sordariomycetes;Hypocreales	5.99916	5.49901	0.00354042	DT	608	337	31811	142191	135889	132415	125721	135059	0.173963	0.448735	0.91865	0.997958	0.996941	0.99777	0.997517	0.996767
Ascomycota;Dothideomycetes;unidentified;unidentified	1.37711	4.49314	0.0164952	DT	0	0	0	2	0	0	3	0	0	0	0	1.40369e-05	0	0	2.38031e-05	0
Ascomycota;Dothideomycetes;unidentified	1.37711	4.22959	0.0164952	DT	0	0	0	2	0	0	3	0	0	0	0	1.40369e-05	0	0	2.38031e-05	0
Ascomycota;Dothideomycetes;unidentified;unidentified;unidentified;Dothideomycetes sp	1.37711	4.21021	0.0164952	DT	0	0	0	2	0	0	3	0	0	0	0	1.40369e-05	0	0	2.38031e-05	0
Ascomycota;Dothideomycetes;unidentified;unidentified;unidentified	1.37711	4.15314	0.0164952	DT	0	0	0	2	0	0	3	0	0	0	0	1.40369e-05	0	0	2.38031e-05	0
*Biomarkers annotated to species level were marked in red.
