# Supplementary material for: Infection of Ophiocordyceps sinensis Fungus Causes Dramatic Changes in the Microbiota of Its Thitarodes Host
Source: Front Microbiol. 2020 Dec 3;11:577268. doi: 10.3389/fmicb.2020.577268 (PMC7744566; doi:10.3389/fmicb.2020.577268)
Supplement: Supplementary file 11 [file Table_9.xlsx]

## Sheet: Top 10 bacterial OTUs-Class
Supplementary Table 9. Top10 bacterial and fungal OUTs from the samples
Class	AG		AH		BG		BH		CG		CH		DT		ET
	Seqs	RA	Seqs	RA	Seqs	RA	Seqs	RA	Seqs	RA	Seqs	RA	Seqs	RA	Seqs	RA
Agaricomycetes	69	0.0197425	40	0.0532623	82	0.00236803	32	0.00022459	32	0.000234768	42	0.000316477	33	0.000261836	36	0.000265689
Archaeorhizomycetes	0	0	0	0	1	2.88784e-05	0	0	1	7.33649e-06	0	0	2	1.58689e-05	0	0
Dothideomycetes	128	0.0366237	21	0.0279627	67	0.00193485	17	0.000119313	37	0.00027145	24	0.000180844	31	0.000245967	31	0.000228787
Eurotiomycetes	54	0.0154506	17	0.0226365	157	0.0045339	28	0.000196516	17	0.00012472	15	0.000113028	22	0.000174557	15	0.000110704
Lecanoromycetes	1	0.000286123	0	0	8	0.000231027	2	1.40369e-05	3	2.20095e-05	2	1.50703e-05	0	0	0	0
Leotiomycetes	153	0.0437768	34	0.045273	389	0.0112337	51	0.00035794	80	0.000586919	39	0.000293872	46	0.000364984	86	0.0006347
Microbotryomycetes	14	0.00400572	0	0	2	5.77567e-05	6	4.21106e-05	0	0	1	7.53517e-06	0	0	1	7.38024e-06
Mortierellomycetes	14	0.00400572	36	0.0479361	19	0.000548689	6	4.21106e-05	24	0.000176076	17	0.000128098	11	8.72787e-05	6	4.42814e-05
Mucoromycetes	2	0.000572246	0	0	118	0.00340765	0	0	2	1.4673e-05	0	0	1	7.93443e-06	5	3.69012e-05
Pezizomycetes	3	0.000858369	1	0.00133156	4	0.000115513	3	2.10553e-05	4	2.9346e-05	2	1.50703e-05	0	0	0	0
Saccharomycetes	58	0.0165951	2	0.00266312	241	0.00695969	1	7.01843e-06	0	0	0	0	2	1.58689e-05	0	0
Sordariomycetes	1835	0.525036	549	0.731025	33172	0.957953	142291	0.998659	135990	0.997689	132504	0.99844	125795	0.998112	135168	0.997572
Spizellomycetes	1	0.000286123	1	0.00133156	0	0	0	0	0	0	0	0	0	0	0	0
Tremellomycetes	1	0.000286123	6	0.00798935	181	0.00522698	8	5.61474e-05	6	4.40189e-05	11	8.28869e-05	5	3.96721e-05	47	0.000346871
Umbelopsidomycetes	0	0	0	0	2	5.77567e-05	2	1.40369e-05	1	7.33649e-06	3	2.26055e-05	1	7.93443e-06	0	0
unidentified	39	0.0111588	0	0	7	0.000202149	3	2.10553e-05	7	5.13554e-05	3	2.26055e-05	6	4.76066e-05	4	2.95209e-05
Others	1128	0.322747	44	0.0585885	194	0.0056024	37	0.000259682	105	0.000770331	49	0.000369223	80	0.000634754	98	0.000723263
Total	3449	1	2449	1	13078	1	4386	1	47485	1	6798	1	58033	1	95163	1
AH and AG, haemolymph and gut of uninjected living larvae; BH and BG, haemolymph and gut of living larvae with high blastospore load; CH and CG, freshly mummifying larvae without mycelia coating; DT, tissues of the mummified larvae coated with mycelia; ET, tissues of the completely mummified larvae with mycelia.

## Sheet: Top 10 bacterial OTUs-Family
Family	AG		AH		BG		BH		CG		CH		DT		ET
	Seqs	RA	Seqs	RA	Seqs	RA	Seqs	RA	Seqs	RA	Seqs	RA	Seqs	RA	Seqs	RA
Bacillaceae	34	0.00985793	27	0.0110249	101	0.00772289	37	0.00843593	14	0.00029483	12	0.00176523	7	0.000120621	8	8.40663e-05
Bacteroidaceae	18	0.0052189	1	0.00040833	33	0.00252332	3	0.000683995	3	6.31778e-05	4	0.000588408	158	0.00272259	426	0.00447653
Bifidobacteriaceae	9	0.00260945	2	0.00081666	303	0.0231687	15	0.00341997	6	0.000126356	3	0.000441306	13	0.00022401	60	0.000630497
Burkholderiaceae	214	0.062047	247	0.100857	806	0.0616302	702	0.160055	318	0.00669685	346	0.0508973	64	0.00110282	182	0.00191251
Carnobacteriaceae	367	0.106408	2	0.00081666	3	0.000229393	4	0.000911993	5	0.000105296	2	0.000294204	13	0.00022401	3502	0.0368
Caulobacteraceae	18	0.0052189	13	0.00530829	134	0.0102462	51	0.0116279	31	0.000652838	36	0.00529568	1	1.72316e-05	4	4.20331e-05
Enterobacteriaceae	53	0.0153668	54	0.0220498	178	0.0136106	42	0.00957592	24608	0.518227	2344	0.344807	27943	0.481502	20741	0.217952
Enterococcaceae	0	0	0	0	0	0	3	0.000683995	1	2.10593e-05	0	0	43	0.000740958	87	0.000914221
Flavobacteriaceae	5	0.0014497	5	0.00204165	22	0.00168221	3	0.000683995	16	0.000336949	1	0.000147102	83	0.00143022	221	0.00232233
Lachnospiraceae	14	0.00405915	15	0.00612495	30	0.00229393	15	0.00341997	31	0.000652838	23	0.00338335	50	0.000861579	93	0.000977271
Lactobacillaceae	118	0.0342128	16	0.00653328	1511	0.115538	84	0.0191518	29	0.000610719	36	0.00529568	24	0.000413558	290	0.0030474
Microbacteriaceae	10	0.00289939	1	0.00040833	44	0.00336443	7	0.00159599	5	0.000105296	1	0.000147102	3	5.16947e-05	295	0.00309994
Micrococcaceae	15	0.00434909	14	0.00571662	15	0.00114696	14	0.00319197	25	0.000526482	26	0.00382465	76	0.0013096	1410	0.0148167
Moraxellaceae	22	0.00637866	17	0.00694161	59	0.00451139	25	0.00569995	28	0.00058966	26	0.00382465	27	0.000465253	3	3.15249e-05
Neisseriaceae	55	0.0159467	4	0.00163332	268	0.0204924	14	0.00319197	7	0.000147415	13	0.00191233	3	5.16947e-05	25	0.000262707
Nocardiaceae	443	0.128443	697	0.284606	1703	0.130219	698	0.159143	249	0.00524376	509	0.074875	13	0.00022401	12	0.000126099
Orbaceae	44	0.0127573	0	0	427	0.0326503	27	0.00615595	10	0.000210593	14	0.00205943	6	0.000103389	4	4.20331e-05
Pseudomonadaceae	66	0.019136	52	0.0212332	157	0.0120049	74	0.0168719	20460	0.430873	1513	0.222565	28574	0.492375	59651	0.62683
Rhizobiaceae	171	0.0495796	33	0.0134749	1118	0.0854871	124	0.0282718	64	0.00134779	69	0.01015	33	0.000568642	606	0.00636802
Sphingobacteriaceae	3	0.000869817	4	0.00163332	13	0.000994036	10	0.00227998	30	0.000631778	10	0.00147102	30	0.000516947	5502	0.0578166
Streptococcaceae	30	0.00869817	21	0.00857493	108	0.00825814	16	0.00364797	2	4.21186e-05	8	0.00117682	43	0.000740958	102	0.00107185
Tannerellaceae	3	0.000869817	0	0	15	0.00114696	0	0	2	4.21186e-05	4	0.000588408	55	0.000947737	134	0.00140811
Weeksellaceae	323	0.0936503	240	0.0979992	1065	0.0814345	989	0.22549	445	0.00937138	452	0.0664901	37	0.000637568	598	0.00628395
Xanthomonadaceae	907	0.262975	798	0.325847	3145	0.24048	1024	0.23347	745	0.0156892	1074	0.157988	24	0.000413558	125	0.00131354
Others	732	0.212235	263	0.107391	2554	0.19529	561	0.127907	504	0.0106139	393	0.0578111	944	0.0162666	2142	0.0225087
Total	3449	1	2449	1	13078	1	4386	1	47485	1	6798	1	58033	1	95163	1

## Sheet: Top 10 bacterial OTUs-Genus
Genus	AG		AH		BG		BH		CG		CH		DT		ET
	Seqs	RA	Seqs	RA	Seqs	RA	Seqs	RA	Seqs	RA	Seqs	RA	Seqs	RA	Seqs	RA
Bacillus	24	0.00695854	23	0.00939159	51	0.00389968	27	0.00615595	8	0.000168474	7	0.00102971	3	5.16947e-05	2	2.10166e-05
Bacteroides	18	0.0052189	1	0.00040833	33	0.00252332	3	0.000683995	3	6.31778e-05	4	0.000588408	158	0.00272259	426	0.00447653
Bartonella	98	0.028414	2	0.00081666	958	0.0732528	79	0.0180119	22	0.000463304	27	0.00397176	21	0.000361863	34	0.000357282
Bifidobacterium	9	0.00260945	2	0.00081666	303	0.0231687	15	0.00341997	6	0.000126356	3	0.000441306	13	0.00022401	60	0.000630497
Brevundimonas	18	0.0052189	12	0.00489996	131	0.0100168	38	0.00866393	30	0.000631778	34	0.00500147	0	0	0	0
Carnobacterium	367	0.106408	2	0.00081666	3	0.000229393	4	0.000911993	5	0.000105296	2	0.000294204	13	0.00022401	3502	0.0368
Chryseobacterium	0	0	2	0.00081666	18	0.00137636	7	0.00159599	79	0.00166368	11	0.00161812	28	0.000482484	580	0.00609481
Delftia	167	0.0484198	207	0.0845243	713	0.054519	626	0.142727	264	0.00555965	300	0.0441306	9	0.000155084	39	0.000409823
Empedobacter	318	0.0922006	237	0.0967742	880	0.0672886	957	0.218194	360	0.00758134	437	0.0642836	4	6.89263e-05	13	0.000136608
Enterococcus	0	0	0	0	0	0	3	0.000683995	1	2.10593e-05	0	0	43	0.000740958	87	0.000914221
Escherichia-Shigella	8	0.00231951	0	0	20	0.00152929	0	0	2	4.21186e-05	2	0.000294204	54	0.000930505	83	0.000872188
Flavobacterium	4	0.00115976	4	0.00163332	15	0.00114696	2	0.000455996	13	0.000273771	1	0.000147102	79	0.00136129	220	0.00231182
Gilliamella	43	0.0124674	0	0	377	0.028827	24	0.00547196	9	0.000189534	12	0.00176523	3	5.16947e-05	3	3.15249e-05
Lactobacillus	118	0.0342128	16	0.00653328	1511	0.115538	84	0.0191518	29	0.000610719	36	0.00529568	24	0.000413558	290	0.0030474
Parabacteroides	3	0.000869817	0	0	15	0.00114696	0	0	2	4.21186e-05	4	0.000588408	55	0.000947737	134	0.00140811
Pedobacter	1	0.000289939	0	0	3	0.000229393	1	0.000227998	8	0.000168474	5	0.00073551	22	0.000379095	697	0.00732428
Pseudochrobactrum	1	0.000289939	1	0.00040833	0	0	4	0.000911993	3	6.31778e-05	2	0.000294204	6	0.000103389	548	0.00575854
Pseudomonas	66	0.019136	52	0.0212332	157	0.0120049	74	0.0168719	20460	0.430873	1513	0.222565	28574	0.492375	59651	0.62683
Rathayibacter	2	0.000579878	1	0.00040833	21	0.00160575	4	0.000911993	2	4.21186e-05	0	0	0	0	242	0.00254301
Rhizobium	69	0.0200058	30	0.0122499	143	0.0109344	36	0.00820793	37	0.000779193	32	0.00470727	2	3.44632e-05	2	2.10166e-05
Rhodococcus	443	0.128443	697	0.284606	1703	0.130219	698	0.159143	249	0.00524376	509	0.074875	13	0.00022401	12	0.000126099
Snodgrassella	40	0.0115976	1	0.00040833	254	0.0194219	12	0.00273598	6	0.000126356	4	0.000588408	1	1.72316e-05	19	0.000199657
Sphingobacterium	0	0	2	0.00081666	0	0	2	0.000455996	19	0.000400126	4	0.000588408	7	0.000120621	4802	0.0504608
Stenotrophomonas	895	0.259496	796	0.325031	3109	0.237727	1020	0.232558	741	0.0156049	1064	0.156517	21	0.000361863	120	0.00126099
Streptococcus	28	0.0081183	21	0.00857493	101	0.00772289	16	0.00364797	1	2.10593e-05	8	0.00117682	43	0.000740958	102	0.00107185
uncultured	58	0.0168165	18	0.00734994	188	0.0143753	47	0.0107159	29	0.000610719	18	0.00264784	35	0.000603105	67	0.000704055
Others	850	0.246448	352	0.143732	3082	0.235663	727	0.165755	25207	0.530841	2828	0.416005	28940	0.498682	24205	0.254353
Total	3449	1	2449	1	13078	1	4386	1	47485	1	6798	1	58033	1	95163	1

## Sheet: Top10 fungal OUTs-Class
Class	AG		AH		BG		BH		CG		CH		DT		ET
	Seqs	RA	Seqs	RA	Seqs	RA	Seqs	RA	Seqs	RA	Seqs	RA	Seqs	RA	Seqs	RA
Agaricomycetes	69	0.0197425	40	0.0532623	82	0.00236803	32	0.00022459	32	0.000234768	42	0.000316477	33	0.000261836	36	0.000265689
Archaeorhizomycetes	0	0	0	0	1	2.88784e-05	0	0	1	7.33649e-06	0	0	2	1.58689e-05	0	0
Dothideomycetes	128	0.0366237	21	0.0279627	67	0.00193485	17	0.000119313	37	0.00027145	24	0.000180844	31	0.000245967	31	0.000228787
Eurotiomycetes	54	0.0154506	17	0.0226365	157	0.0045339	28	0.000196516	17	0.00012472	15	0.000113028	22	0.000174557	15	0.000110704
Lecanoromycetes	1	0.000286123	0	0	8	0.000231027	2	1.40369e-05	3	2.20095e-05	2	1.50703e-05	0	0	0	0
Leotiomycetes	153	0.0437768	34	0.045273	389	0.0112337	51	0.00035794	80	0.000586919	39	0.000293872	46	0.000364984	86	0.0006347
Microbotryomycetes	14	0.00400572	0	0	2	5.77567e-05	6	4.21106e-05	0	0	1	7.53517e-06	0	0	1	7.38024e-06
Mortierellomycetes	14	0.00400572	36	0.0479361	19	0.000548689	6	4.21106e-05	24	0.000176076	17	0.000128098	11	8.72787e-05	6	4.42814e-05
Mucoromycetes	2	0.000572246	0	0	118	0.00340765	0	0	2	1.4673e-05	0	0	1	7.93443e-06	5	3.69012e-05
Pezizomycetes	3	0.000858369	1	0.00133156	4	0.000115513	3	2.10553e-05	4	2.9346e-05	2	1.50703e-05	0	0	0	0
Saccharomycetes	58	0.0165951	2	0.00266312	241	0.00695969	1	7.01843e-06	0	0	0	0	2	1.58689e-05	0	0
Sordariomycetes	1835	0.525036	549	0.731025	33172	0.957953	142291	0.998659	135990	0.997689	132504	0.99844	125795	0.998112	135168	0.997572
Spizellomycetes	1	0.000286123	1	0.00133156	0	0	0	0	0	0	0	0	0	0	0	0
Tremellomycetes	1	0.000286123	6	0.00798935	181	0.00522698	8	5.61474e-05	6	4.40189e-05	11	8.28869e-05	5	3.96721e-05	47	0.000346871
Umbelopsidomycetes	0	0	0	0	2	5.77567e-05	2	1.40369e-05	1	7.33649e-06	3	2.26055e-05	1	7.93443e-06	0	0
unidentified	39	0.0111588	0	0	7	0.000202149	3	2.10553e-05	7	5.13554e-05	3	2.26055e-05	6	4.76066e-05	4	2.95209e-05
Others	1128	0.322747	44	0.0585885	194	0.0056024	37	0.000259682	105	0.000770331	49	0.000369223	80	0.000634754	98	0.000723263
Total	3495	1	751	1	34628	1	142482	1	136305	1	132711	1	126033	1	135497	1

## Sheet: Top 10 fungal OTUs-Family
Family	AG		AH		BG		BH		CG		CH		DT		ET
	Seqs	RA	Seqs	RA	Seqs	RA	Seqs	RA	Seqs	RA	Seqs	RA	Seqs	RA	Seqs	RA
Aspergillaceae	53	0.0151645	16	0.0213049	139	0.00401409	22	0.000154405	11	8.07014e-05	11	8.28869e-05	19	0.000150754	12	8.85628e-05
Chaetomiaceae	10	0.00286123	1	0.00133156	11	0.000317662	15	0.000105276	11	8.07014e-05	7	5.27462e-05	8	6.34754e-05	14	0.000103323
Dermateaceae	58	0.0165951	2	0.00266312	17	0.000490932	2	1.40369e-05	33	0.000242104	19	0.000143168	14	0.000111082	12	8.85628e-05
Inocybaceae	9	0.00257511	3	0.00399467	24	0.000693081	9	6.31659e-05	11	8.07014e-05	6	4.5211e-05	17	0.000134885	19	0.000140225
Leotiaceae	2	0.000572246	0	0	9	0.000259905	4	2.80737e-05	2	1.4673e-05	3	2.26055e-05	4	3.17377e-05	28	0.000206647
Mortierellaceae	14	0.00400572	36	0.0479361	19	0.000548689	6	4.21106e-05	24	0.000176076	17	0.000128098	11	8.72787e-05	6	4.42814e-05
Mucoraceae	2	0.000572246	0	0	118	0.00340765	0	0	2	1.4673e-05	0	0	1	7.93443e-06	5	3.69012e-05
Nectriaceae	207	0.0592275	8	0.0106525	31	0.000895229	6	4.21106e-05	5	3.66824e-05	8	6.02814e-05	6	4.76066e-05	10	7.38024e-05
Ophiocordycipitaceae	348	0.0995708	327	0.435419	31762	0.917235	142178	0.997866	135877	0.99686	132398	0.997641	125712	0.997453	135044	0.996657
Phaeotremellaceae	1	0.000286123	1	0.00133156	4	0.000115513	5	3.50922e-05	5	3.66824e-05	9	6.78165e-05	0	0	3	2.21407e-05
Plectosphaerellaceae	874	0.250072	188	0.250333	1231	0.0355493	15	0.000105276	22	0.000161403	10	7.53517e-05	12	9.52132e-05	16	0.000118084
Pseudeurotiaceae	47	0.0134478	19	0.0252996	32	0.000924108	39	0.000273719	31	0.000227431	11	8.28869e-05	22	0.000174557	32	0.000236168
Russulaceae	28	0.00801144	30	0.0399467	10	0.000288784	12	8.42212e-05	11	8.07014e-05	9	6.78165e-05	9	7.14099e-05	10	7.38024e-05
Saccharomycetales	56	0.0160229	2	0.00266312	240	0.00693081	1	7.01843e-06	0	0	0	0	2	1.58689e-05	0	0
Schizoporaceae	1	0.000286123	4	0.00532623	0	0	0	0	0	0	0	0	0	0	0	0
Sporidiobolaceae	13	0.0037196	0	0	0	0	6	4.21106e-05	0	0	1	7.53517e-06	0	0	0	0
Stachybotryaceae	48	0.0137339	0	0	1	2.88784e-05	2	1.40369e-05	1	7.33649e-06	1	7.53517e-06	1	7.93443e-06	1	7.38024e-06
Tricholomataceae	2	0.000572246	1	0.00133156	9	0.000259905	4	2.80737e-05	0	0	8	6.02814e-05	0	0	0	0
Trichosporonaceae	0	0	4	0.00532623	173	0.00499596	1	7.01843e-06	1	7.33649e-06	2	1.50703e-05	3	2.38033e-05	38	0.000280449
unidentified	65	0.018598	0	0	35	0.00101074	28	0.000196516	15	0.000110047	11	8.28869e-05	10	7.93443e-05	13	9.59431e-05
Others	1711	0.489557	116	0.154461	843	0.0243445	146	0.00102469	259	0.00190015	200	0.00150703	199	0.00157895	269	0.00198528
Total	3495	1	751	1	34628	1	142482	1	136305	1	132711	1	126033	1	135497	1

## Sheet: Top 10 fungal OTUs-Genus
Genus	AG		AH		BG		BH		CG		CH		DT		ET
	Seqs	RA	Seqs	RA	Seqs	RA	Seqs	RA	Seqs	RA	Seqs	RA	Seqs	RA	Seqs	RA
Apiotrichum	0	0	3	0.00399467	171	0.0049382	0	0	1	7.33649e-06	2	1.50703e-05	3	2.38033e-05	38	0.000280449
Aspergillus	4	0.00114449	8	0.0106525	18	0.000519811	5	3.50922e-05	1	7.33649e-06	1	7.53517e-06	0	0	1	7.38024e-06
Candida	56	0.0160229	2	0.00266312	240	0.00693081	1	7.01843e-06	0	0	0	0	2	1.58689e-05	0	0
Cenococcum	7	0.00200286	2	0.00266312	12	0.00034654	4	2.80737e-05	8	5.86919e-05	7	5.27462e-05	2	1.58689e-05	0	0
Chaetomium	2	0.000572246	1	0.00133156	10	0.000288784	10	7.01843e-05	7	5.13554e-05	7	5.27462e-05	7	5.5541e-05	12	8.85628e-05
Clavulina	1	0.000286123	0	0	9	0.000259905	1	7.01843e-06	1	7.33649e-06	2	1.50703e-05	4	3.17377e-05	3	2.21407e-05
Fusarium	110	0.0314735	1	0.00133156	25	0.000721959	2	1.40369e-05	2	1.4673e-05	3	2.26055e-05	3	2.38033e-05	5	3.69012e-05
Inocybe	4	0.00114449	2	0.00266312	12	0.00034654	6	4.21106e-05	5	3.66824e-05	3	2.26055e-05	14	0.000111082	19	0.000140225
Lyomyces	1	0.000286123	4	0.00532623	0	0	0	0	0	0	0	0	0	0	0	0
Mortierella	12	0.00343348	15	0.0199734	9	0.000259905	5	3.50922e-05	15	0.000110047	11	8.28869e-05	8	6.34754e-05	3	2.21407e-05
Mucor	2	0.000572246	0	0	118	0.00340765	0	0	2	1.4673e-05	0	0	1	7.93443e-06	5	3.69012e-05
Myrothecium	48	0.0137339	0	0	1	2.88784e-05	0	0	0	0	1	7.53517e-06	1	7.93443e-06	0	0
Ophiocordyceps	348	0.0995708	327	0.435419	31762	0.917235	142178	0.997866	135877	0.99686	132398	0.997641	125712	0.997453	135044	0.996657
Penicillium	16	0.00457797	8	0.0106525	120	0.0034654	17	0.000119313	10	7.33649e-05	10	7.53517e-05	19	0.000150754	11	8.11826e-05
Pezicula	58	0.0165951	2	0.00266312	17	0.000490932	2	1.40369e-05	33	0.000242104	19	0.000143168	14	0.000111082	12	8.85628e-05
Phaeotremella	1	0.000286123	1	0.00133156	4	0.000115513	4	3.50922e-05	5	3.66824e-05	9	6.78165e-05	0	0	3	2.21407e-05
Rhodosporidiobolus	13	0.0037196	0	0	0	0	6	4.21106e-05	0	0	1	7.53517e-06	0	0	0	0
Russula	19	0.00543634	18	0.023968	9	0.000259905	12	8.42212e-05	7	5.13554e-05	6	4.5211e-05	9	7.14099e-05	10	7.38024e-05
Trichoderma	1	0.000286123	2	0.00266312	2	5.77567e-05	0	0	2	1.4673e-05	3	2.26055e-05	1	7.93443e-06	1	7.38024e-06
Tricholoma	2	0.000572246	1	0.00133156	7	0.000202149	0	0	0	0	8	6.02814e-05	0	0	0	0
unidentified	75	0.0214592	5	0.00665779	51	0.0014728	34	0.000238627	20	0.00014673	18	0.000135633	10	7.93443e-05	13	9.59431e-05
Verticillium	870	0.248927	188	0.250333	1230	0.0355204	14	9.8258e-05	22	0.000161403	10	7.53517e-05	12	9.52132e-05	16	0.000118084
Others	1882	0.538484	163	0.217044	876	0.0252974	195	0.00136859	301	0.00220828	214	0.00161253	224	0.00177731	312	0.00230263
Total	3495	1	751	1	34628	1	142482	1	136305	1	132711	1	126033	1	135497	1
